# Supplementary material for: Ultrasound trapping and navigation of microrobots in the mouse brain vasculature
Source: Nat Commun. 2023 Sep 21;14:5889. doi: 10.1038/s41467-023-41557-3 (PMC10514062; doi:10.1038/s41467-023-41557-3)
Supplement: Supplementary file 8 — Supplementary Software [file 41467_2023_41557_MOESM8_ESM.zip]

Archive with 23 entries (18 files):
- software/software/
- software/software/Image reconstruction and spatial orientation analysis/
- software/software/Image reconstruction and spatial orientation analysis/distribution_angle_dist.m
- software/software/Image reconstruction and spatial orientation analysis/README_1.txt
- software/software/Image reconstruction and spatial orientation analysis/veins1.tif
- software/software/Image reconstruction and spatial orientation analysis/veins2.tif
- software/software/Image reconstruction and spatial orientation analysis/veins3.tif
- software/software/Raw data for demo/
- software/software/Raw data for demo/veins1.tif
- software/software/Raw data for demo/veins2.tif
- software/software/Raw data for demo/veins3.tif
- software/software/Trajectory analysis/
- software/software/Trajectory analysis/analysis_trajectory.m
- software/software/Trajectory analysis/README_2.txt
- software/software/Trajectory analysis/veins1.tif
- software/software/Trajectory analysis/veins2.tif
- software/software/Trajectory analysis/veins3.tif
- software/software/Velocity analysis/
- software/software/Velocity analysis/analysis_velocity.m
- software/software/Velocity analysis/README_3.txt
- software/software/Velocity analysis/veins1.tif
- software/software/Velocity analysis/veins2.tif
- software/software/Velocity analysis/veins3.tif
