# Supplementary material for: Ultrasound trapping and navigation of microrobots in the mouse brain vasculature
Source: Nat Commun. 2023 Sep 21;14:5889. doi: 10.1038/s41467-023-41557-3 (PMC10514062; doi:10.1038/s41467-023-41557-3)
Supplement: Supplementary file 8 — Supplementary Software [file 41467_2023_41557_MOESM8_ESM.zip › software/software/Image reconstruction and spatial orientation analysis/distribution_angle_dist.m]

close all
clear;
clc;
%% histogram of the distances of the vessels found in the image
% read the image
im = imread('veins1.tif');
% flip the image horizontally
% Convert to a binary image
bw = imbinarize(im);

% Sum up all the pixel values
total_sum = sum(bw(:));

% Display the result
disp(total_sum);

im = flip(im,2);
% get the size of the image
[height,width] = size(im);
% compute the distances of each white pixel to the right end of the image
distances = zeros(height,width);
for i=1:height
    % find the indices of the white pixels in the current row
    white_pixels = find(im(i,:));
    
    % compute the distances of each white pixel to the right end of the image
    if numel(white_pixels) > 0
        right_distances = width - white_pixels + 1;
    else
        right_distances = [];
    end
    
    % store the distances in the distances matrix
    distances(i,white_pixels) = right_distances;
end

% Convert distances to micrometers
pixel_size = 0.88; % micrometers per pixel
distances = distances * pixel_size;
%% plot the distribution of vessel distances and vessel orientations (angles)

line_angles = [];
line_distances = [];
pixel_area=5;

% calculate the number of 5x5 pixel areas in each dimension
num_rows = floor(size(im, 1) / pixel_area);
num_cols = floor(size(im, 2) / pixel_area);
% initialize the cell array
cells = struct('rs', {}, 'cs', {});

for row = 1:num_rows
    for col = 1:num_cols
        % calculate the row and column indices of the current 5x5 pixel area
        start_row = (row - 1) * pixel_area + 1;
        end_row = row * pixel_area;
        start_col = (col - 1) * pixel_area + 1;
        end_col = col * pixel_area;
        
        % store the row and column indices in the cell array
        cells(end+1).rs = start_row:end_row;
        cells(end).cs = start_col:end_col;
    end
end
num_groups=0;
index=0;
diff_cols = [0];
for l = 1:length(cells)

    % Find connected components of white pixels
    cc = bwconncomp(im(cells(l).rs,cells(l).cs));
    height_area=length(cells(l).rs)
    width_area=length(cells(l).cs)
    % Loop over each connected component
    index=index+1;
    for i=1:cc.NumObjects
         % Get the row and column indices of the current connected component
        [rows, cols] = ind2sub([height_area, width_area], cc.PixelIdxList{i});
        rows=cells(l).rs(rows);
        cols=cells(l).cs(cols);
        max_group_size = 5;
        diff_cols = diff(cols);
        if isempty(diff_cols)
            diff_cols = [0]; % fill with 0 value
        end
        num_indices = numel(diff_cols);
        num_groups = ceil(num_indices / max_group_size);
        group_indices = cells(1, num_groups);

        for k = 1:num_groups
            start_idx = (k-1)*max_group_size + 1;
            end_idx = min(k*max_group_size, num_indices);
            group_cols = cols(start_idx:end_idx);
            group_rows= rows(start_idx:end_idx);
            if length(group_cols) == 1 && length(group_rows) == 1
                continue;
            end
            distance_per_pixel(start_idx:end_idx)= width - group_cols +1;
            distance_per_group(index+(k-1))= mean (distance_per_pixel(start_idx:end_idx));
            distance_y_per_pixel(start_idx:end_idx)= height - group_rows +1;
            distance_y_per_group(index+(k-1))= mean (distance_y_per_pixel(start_idx:end_idx));
            intermediate=[group_cols(:), ones(numel(group_cols),1)];
            coords = [group_cols(:), ones(numel(group_cols),1)] .\ [group_rows(:)];
            slope = coords(1);
            angle_test = atand(slope);
             
%             diff_group_rows= diff(group_rows);
            diff_group_cols = group_cols(end) - group_cols(1);
%             diff_group_cols=diff(group_cols);
            diff_group_rows = group_rows(end) - group_rows(1);
            if isempty(diff_group_rows)
                diff_group_rows = [0]; % fill with 0 value
            end
            if isempty(diff_group_cols)
                diff_group_cols = [0]; % fill with 0 value
            end
            % calculate the slope of the line that passes through the points
            slope_test = diff_group_rows / diff_group_cols;

            % if the slope is NaN (e.g., if group_cols has only one value),
            % set the angle to 90 degrees
            tolerance = 1e-2; % set a tolerance value
            if isnan(slope_test)
                angle = 90;
            elseif abs(slope_test) < tolerance
                angle = 0;
            else
                angle = atand(slope_test);
            end
            
%             if angle_test > 45 && angle_test < 90
%                angle = angle_test;
%             end
%               
            angle_per_group(index+(k-1))= angle; 
        end
            index = index+num_groups;

    end
        index=index +1;

    
end

% Convert distances to micrometers
pixel_size = 0.88; % micrometers per pixel
distance_per_group = distance_per_group .* pixel_size;

% plot the distribution of distances
figure
histogram(distances(distances>0),50,'Normalization','probability')
xlabel('Position in x axis (micrometers)')
ylabel('Frequency')

figure (2)
% Plot the distances against the angles
plot(distance_per_group, angle_per_group, 'o');
ylabel('Line angles');
xlabel('Distances to right end');

%% % Recreate the original image with the extracted info
img_width = width;
img_height = height;

% Define the number of groups
num_groups = index-2;

% Define the pixel size of each group
group_pixel_size = 5;

number_piezos = 4;
shift = 20;
piezo_angles = linspace(0, 360, number_piezos + 1);
piezo_angles = piezo_angles(1:end-1);
piezo_angles = mod(piezo_angles + shift, 360);
angles_piezo_updated = mod(piezo_angles + 90, 180) - 90;

% Define the distance and angle information for each group
dx=distance_per_group ./ pixel_size;
dy=distance_y_per_group./ pixel_size;
a=angle_per_group;


% Create the image with a black background
image = zeros(height,width);
line_width = 2;
arrow_head_size = 10;
arrow_tail_width = 1;
% Loop through each group and draw the line
for p = 1:num_groups
    % Calculate the coordinates of the line
    if p>length(dx)
        continue
    else
    x = round(dx(p) + (0:group_pixel_size-1)*cosd(a(p)));
    y = round(dy(p) + (0:group_pixel_size-1)*sind(a(p)));
    x=x+1;
    y=y+1;
    % Set the pixels of the line to white
    for q = 1:group_pixel_size
        image(y(q), x(q)) = 1;
    
%     % Draw the line and arrow
%     annotation('line',[x(1) x(group_pixel_size)],[y(1) y(group_pixel_size)],'LineWidth',line_width);
%     annotation('arrow',[x(group_pixel_size)-arrow_head_size*cosd(a(p)) x(group_pixel_size)],[y(group_pixel_size)-arrow_head_size*sind(a(p)) y(group_pixel_size)],...
%         'HeadLength',arrow_head_size,'HeadWidth',arrow_head_size,'LineWidth',line_width,'HeadStyle','plain','HeadLength',arrow_tail_width);
    end
    end;
end

flipped_image = flipud(image);
% Display the image

% imshow(image);

figure (3)
% Display the image
imshow(flipped_image);

%% recreate image with colors
% figure('Position',[200 0 1300 600]);  
for f=1:number_piezos
  
    dist_topiezo= zeros(1, length(a));
    dist_topiezo(1,:) = abs(a - angles_piezo_updated(f));
    dist_topiezo= (max(dist_topiezo)-dist_topiezo);

    cmap2 = parula(256);
    
   
    % Create the image with a black background
    image2 = zeros(height,width);
    line_width = 2;
    arrow_head_size = 10;
    arrow_tail_width = 1;

    % Normalize the intensity values to be between 0 and 1
    normalized_intensity = dist_topiezo / max(dist_topiezo);

    % Multiply by 255 to get the corresponding intensity values for the colormap
    intensity = round(normalized_intensity * 255);
    cmap_range = [min(intensity), max(intensity)];
    colormap_range = linspace(cmap_range(1), cmap_range(2), size(cmap2, 1));
    colormap_adjusted = interp1(colormap_range, cmap2, intensity, 'linear', 'extrap');
    % Create the image with the adjusted colormap
    
    colorbar;

    
    % Loop through each group and draw the line
    for u = 1:num_groups
        % Calculate the coordinates of the line
        if u>length(dx)
        continue
        else
        x_b = round(dx(u) + (0:group_pixel_size-1)*cosd(a(u)));
        y_b = round(dy(u) + (0:group_pixel_size-1)*sind(a(u)));
        x_b=x_b+1;
        y_b=y_b+1;

        % Set the pixels of the line to the corresponding intensity value
        for z = 1:group_pixel_size
%             intensity = intensity(u);  % assuming intensity_vector is the vector containing the intensity values
            image2(y_b(z), x_b(z)) = intensity(u);
        end
        end
    end
    p_label = cell(1, number_piezos);
    flipped_image2 = flipud(image2);
    figure('Position',[200 0 1300 600]);  
%     subplot(1,number_piezos,f);
    % Display the image with the colormap
    imagesc(flipped_image2);
%     title(sprintf('Piezo %s (%d °)', p_label{f}, angles_piezo_updated(f)));
    colormap(cmap2);
    colorbar;
    hold on     
    set(gca,'LineWidth',1.5)
    hold on
    set(gca,'FontSize',12)
    hold on
    set(gca,'box','on','LineWidth',1)
    hold on   
    axis square
    axis off
end

%% Plot lines of the affected vessels and how many of each angle are there in the vasculature
% Define variables
% piezo_angles = linspace(0, 360, number_piezos + 1);
% piezo_angles = piezo_angles(1:end-1);
p_label = cell(1, number_piezos);
for p = 1:number_piezos
    p_label{p} = sprintf('P%d', p);
end
angles_piezo_updated = mod(piezo_angles + 90, 180) - 90;
m=4;
% Loop over piezos and plot


figure('Position',[200 0 400 300]);
for i = 1:number_piezos
  
        t = linspace(0, 2*pi, 100);
        plot(cos(t), sin(t),'LineWidth', 1.5);
        hold on;
        plot(cosd(piezo_angles(i)), sind(piezo_angles(i)), 'rp', 'MarkerFaceColor', 'r', 'MarkerSize', 15);
        hold on
        xlim([-1.1, 1.1]);
        ylim([-1.1, 1.1]);
        axis equal;
        hold on
        legend off
        hold on     
        set(gca,'LineWidth',1.5)
        hold on
        set(gca,'FontSize',12)
        hold on
        set(gca,'box','on','LineWidth',1)
        hold on   
        radius = 1;
        center = [0, 0];

        x1_c = center(1) + radius.*cosd(piezo_angles(i));
        y1_c = center(2) + radius.*sind(piezo_angles(i));


        % Calculate the x and y coordinates of another point within the circle
        x2_c = center(1) + radius.*cosd(piezo_angles(i) + 180);
        y2_c = center(2) + radius.*sind(piezo_angles(i) + 180);
    
        line([x1_c, x2_c], [y1_c, y2_c], 'Color', 'k', 'Linewidth', 1); % Draw the line with the specified color
        hold on
       
    
end;
 figure('Position',[200 0 400 300]);
for i = 1:number_piezos
   
        t = linspace(0, 2*pi, 100);
        plot(cos(t), sin(t),'LineWidth', 1.5);
        hold on;
        plot(cosd(piezo_angles(i)), sind(piezo_angles(i)), 'rp', 'MarkerFaceColor', 'r', 'MarkerSize', 15);
        hold on
        plot(cosd(angle_per_group), sind(angle_per_group), 'b.');
        hold on
    %     plot([0 cosd(angle_per_group(affected_angles))], [0 sind(angle_per_group(affected_angles))], 'LineStyle', '-')
        xlim([-1.1, 1.1]);
        ylim([-1.1, 1.1]);
        axis equal;
%         title(sprintf('Piezo %s (%d °)', p_label{i}, angles_piezo_updated(i)));
        hold on
        legend off
        hold on     
        set(gca,'LineWidth',1.5)
        hold on
        set(gca,'FontSize',12)
        hold on
        set(gca,'box','on','LineWidth',1)
        hold on    
        radius = 1;
        center = [0, 0];
    % Define the angle of the line in radians
    theta = angle_per_group;
    unique_theta = unique(theta); % Remove duplicates
    mask = unique_theta ~= 0;
    theta_no_outlier=unique_theta(mask);

    % Calculate the x and y coordinates of a point on the circumference of the circle
    x1 = center(1) + radius.*cosd(unique_theta);
    y1 = center(2) + radius.*sind(unique_theta);
    
    x1_no = center(1) + radius.*cosd(theta_no_outlier);
    y1_no = center(2) + radius.*sind(theta_no_outlier);

    % Calculate the x and y coordinates of another point within the circle
    x2 = center(1) + radius.*cosd(unique_theta + 180);
    y2 = center(2) + radius.*sind(unique_theta + 180);
    
    x2_no = center(1) + radius.*cosd(theta_no_outlier+180);
    y2_no = center(2) + radius.*sind(theta_no_outlier+180);
    count_thetas = histcounts(theta, [unique_theta, inf]);
    new_count_thetas = count_thetas(unique_theta ~= 0);
    % Define a colormap for the line colors
%     cmap = parula(max(new_count_thetas)+1)
    max_count=max(new_count_thetas);
    
    counts_norm = (new_count_thetas - min(new_count_thetas)) ./ (max(new_count_thetas) - min(new_count_thetas));

    % Get corresponding color index for each value in counts
    colors = parula(numel(new_count_thetas));
    color_idx = ceil(counts_norm * size(colors, 1))+1;
    
    for t=1:length(theta_no_outlier)
         if color_idx(t) > length(colors)
             color_idx(t)=length(colors);
         end;


        color=colors(color_idx(t),:);
        line([x1_no(t), x2_no(t)], [y1_no(t), y2_no(t)], 'Color', color, 'Linewidth', 1); % Draw the line with the specified color
        hold on
    end;
    
    

    % Create a colorbar
    colormap(parula)
    colorbar
    caxis([min(new_count_thetas), max(new_count_thetas)])
end;
%  figure('Position',[200 0 1300 600]);   
for c = 1:number_piezos
    %% Now colormap depending on distance between angle and piez angle
%     affected_angles=
    dist= zeros(1, length(unique_theta));
    dist(1,:) = abs(unique_theta - angles_piezo_updated(c));
    
    new_dist=(dist-max(dist)).*-1;
    % Create a matrix to store the color index for each affected angle

    dist_norm = (new_dist - min(new_dist)) ./ (max(new_dist) - min(new_dist));
%     dist_norm=dist_norm.*-1;

    % Get corresponding color index for each value in counts
    colors_2 = turbo(numel(new_dist));
    color_idx_2 = (abs(ceil(dist_norm * size(colors_2, 1)))+1);
    
    
    figure('Position',[200 0 1300 600]);
    t = linspace(0, 2*pi, 100);
    plot(cos(t), sin(t), 'LineWidth', 1.5);
    hold on;
    plot(cosd(piezo_angles(c)), sind(piezo_angles(c)), 'rp', 'MarkerFaceColor', 'r', 'MarkerSize', 15);
    hold on
    plot(cosd(angle_per_group), sind(angle_per_group), 'b.');
    hold on
%     plot([0 cosd(angle_per_group(affected_angles))], [0 sind(angle_per_group(affected_angles))], 'LineStyle', '-')
    xlim([-1.1, 1.1]);
    hold on
    ylim([-1.1, 1.1]);
    axis equal;
    title(sprintf('Piezo %s (%d °)', p_label{c}, angles_piezo_updated(c)));
    hold on
    legend off
    hold on     
    set(gca,'LineWidth',1.5)
    hold on
    set(gca,'FontSize',12)
    hold on
    set(gca,'box','on','LineWidth',1)
    hold on
    axis([-1.1, 1.1, -1.1, 1.1]);
    % Assign colors based on the minimum distance between each affected angle and the angles for each piezo
    for d = 1:length(unique_theta)
         if color_idx_2(d) > length(colors_2)
             color_idx_2(d)=length(colors_2);
         end;
        color_2=colors_2(color_idx_2(d),:);
        line([x1(d), x2(d)], [y1(d), y2(d)], 'Color', color_2, 'Linewidth', 1); % Draw the line with the specified color
        hold on
    end
    colormap(turbo)
    colorbar
    caxis([min(new_dist), max(new_dist)])
    

end
%% 
