# Supplementary material for: Ultrasound trapping and navigation of microrobots in the mouse brain vasculature
Source: Nat Commun. 2023 Sep 21;14:5889. doi: 10.1038/s41467-023-41557-3 (PMC10514062; doi:10.1038/s41467-023-41557-3)
Supplement: Supplementary file 8 — Supplementary Software [file 41467_2023_41557_MOESM8_ESM.zip › software/software/Image reconstruction and spatial orientation analysis/README_1.txt]

README.
INSTRUCTIONS FOR THE FILE distribution_angle_dist.m

1. System requirements
	Code must be run in MATLAB R2020b or newer versions
	Software has been tested in MATLAB R2020b
	No need for non-standad hardware
2. Installation guide
	Download .m file and open in matlab
	.m file must be saved in the same folder as the raw data
	Run the code and subsequently click 'Add to path'.
	If you have MATLAB in your computer, the install time should be less than 5 	minutes.
3. Demo & Instructions of use
Raw data for demo test is present as .tiff files with the name 'veins1', 'veins2', 'veins3'.For Demo testing, choose the proper file name inside imread() function.
You can tune the number of piezotransducers present in the system by changing the number of the variable 'number_piezos'.
You can also shift the position of the transducers by changing the variable 'shift'.
Run the code.

Expected output: 

- A plot showing a distance histogram. This shows the distance of all the 'blood vessels' detected by the code to the right end of the image
- A scatter plot showing the angle of each vessel versus its distance to the rigth end of the image. This information combines position in space and vessel angled orientation
- An image of the imported vasculature network that has been reconstructed by the code using the information on the distance and the vessel angles
- A group of figures (as many figures as transducers have been defined in the system). These figures show a reconstruction of the vasculature network, with vessels colored. The colors represent the angle of the vessel to each transducer in the system
- A figure representing the position of the transdcuers in space (within a circunference)
- A figure representing the number of vessels at each angle (orientation), together with the transducers location
- A group of figures (as many figures as transducers have been defined in the system), where we see all the vessels present in the system (with their respective orientation in polar coordinates). A colormap has been used to represent their deviation from the most efficient position with respect to the activated transducer in each case.

Normal run time: 6.30 seconds

	
