# Supplementary material for: Ultrasound trapping and navigation of microrobots in the mouse brain vasculature
Source: Nat Commun. 2023 Sep 21;14:5889. doi: 10.1038/s41467-023-41557-3 (PMC10514062; doi:10.1038/s41467-023-41557-3)
Supplement: Supplementary file 8 — Supplementary Software [file 41467_2023_41557_MOESM8_ESM.zip › software/software/Trajectory analysis/analysis_trajectory.m]

close all
clear;
clc;
tic;
%% histogram of the distances of the vessels found in the image
% read the image
im = imread('veins1.tif');
% flip the image horizontally
% Convert to a binary image
bw = imbinarize(im);

% Sum up all the pixel values
total_sum = sum(bw(:));

% Display the result
disp(total_sum);

im = flip(im,2);
% get the size of the image
[height,width] = size(im);
% compute the distances of each white pixel to the right end of the image
distances = zeros(height,width);
for i=1:height
    % find the indices of the white pixels in the current row
    white_pixels = find(im(i,:));
    
    % compute the distances of each white pixel to the right end of the image
    if numel(white_pixels) > 0
        right_distances = width - white_pixels + 1;
    else
        right_distances = [];
    end
    
    % store the distances in the distances matrix
    distances(i,white_pixels) = right_distances;
end

% Convert distances to micrometers
pixel_size = 0.88; % micrometers per pixel
distances = distances * pixel_size;
%% plot the distribution of vessel distances and vessel orientations (angles)

line_angles = [];
line_distances = [];
pixel_area=5;

% calculate the number of 5x5 pixel areas in each dimension
num_rows = floor(size(im, 1) / pixel_area);
num_cols = floor(size(im, 2) / pixel_area);
% initialize the cell array
cells = struct('rs', {}, 'cs', {});

for row = 1:num_rows
    for col = 1:num_cols
        % calculate the row and column indices of the current 5x5 pixel area
        start_row = (row - 1) * pixel_area + 1;
        end_row = row * pixel_area;
        start_col = (col - 1) * pixel_area + 1;
        end_col = col * pixel_area;
        
        % store the row and column indices in the cell array
        cells(end+1).rs = start_row:end_row;
        cells(end).cs = start_col:end_col;
    end
end
num_groups=0;
index=0;
diff_cols = [0];
for l = 1:length(cells)

    % Find connected components of white pixels
    cc = bwconncomp(im(cells(l).rs,cells(l).cs));
    height_area=length(cells(l).rs)
    width_area=length(cells(l).cs)
    % Loop over each connected component
    index=index+1;
    for i=1:cc.NumObjects
         % Get the row and column indices of the current connected component
        [rows, cols] = ind2sub([height_area, width_area], cc.PixelIdxList{i});
        rows=cells(l).rs(rows);
        cols=cells(l).cs(cols);
        max_group_size = 5;
        diff_cols = diff(cols);
        if isempty(diff_cols)
            diff_cols = [0]; % fill with 0 value
        end
        num_indices = numel(diff_cols);
        num_groups = ceil(num_indices / max_group_size);
        group_indices = cells(1, num_groups);

        for k = 1:num_groups
            start_idx = (k-1)*max_group_size + 1;
            end_idx = min(k*max_group_size, num_indices);
            group_cols = cols(start_idx:end_idx);
            group_rows= rows(start_idx:end_idx);
            if length(group_cols) == 1 && length(group_rows) == 1
                continue;
            end
            distance_per_pixel(start_idx:end_idx)= width - group_cols +1;
            distance_per_group(index+(k-1))= mean (distance_per_pixel(start_idx:end_idx));
            distance_y_per_pixel(start_idx:end_idx)= height - group_rows +1;
            distance_y_per_group(index+(k-1))= mean (distance_y_per_pixel(start_idx:end_idx));
            intermediate=[group_cols(:), ones(numel(group_cols),1)];
            coords = [group_cols(:), ones(numel(group_cols),1)] .\ [group_rows(:)];
            slope = coords(1);
            angle_test = atand(slope);
             
%             diff_group_rows= diff(group_rows);
            diff_group_cols = group_cols(end) - group_cols(1);
%             diff_group_cols=diff(group_cols);
            diff_group_rows = group_rows(end) - group_rows(1);
            if isempty(diff_group_rows)
                diff_group_rows = [0]; % fill with 0 value
            end
            if isempty(diff_group_cols)
                diff_group_cols = [0]; % fill with 0 value
            end
            % calculate the slope of the line that passes through the points
            slope_test = diff_group_rows / diff_group_cols;

            % if the slope is NaN (e.g., if group_cols has only one value),
            % set the angle to 90 degrees
            tolerance = 1e-2; % set a tolerance value
            if isnan(slope_test)
                angle = 90;
            elseif abs(slope_test) < tolerance
                angle = 0;
            else
                angle = atand(slope_test);
            end
            
%             if angle_test > 45 && angle_test < 90
%                angle = angle_test;
%             end
%               
            angle_per_group(index+(k-1))= angle; 
        end
            index = index+num_groups;

    end
        index=index +1;

    
end

% Convert distances to micrometers
pixel_size = 0.88; % micrometers per pixel
distance_per_group = distance_per_group .* pixel_size;

% plot the distribution of distances
figure
histogram(distances(distances>0),50,'Normalization','probability')
xlabel('Position in x axis (micrometers)')
ylabel('Frequency')

figure (2)
% Plot the distances against the angles
plot(distance_per_group, angle_per_group, 'o');
ylabel('Line angles');
xlabel('Distances to right end');

%% % Recreate the original image with the extracted info
img_width = width;
img_height = height;

% Define the number of groups
num_groups = index-2;

% Define the pixel size of each group
group_pixel_size = 5;

%Define the number of piezos in the system
number_piezos = 4;
%Define which piezo do you wanna plot
piezo_chosen=1;
%Define the shift angle during piezo positioning in space
shift = 45;
piezo_angles = linspace(0, 360, number_piezos + 1);
piezo_angles = piezo_angles(1:end-1);
piezo_angles = mod(piezo_angles + shift, 360);
angles_piezo_updated = mod(piezo_angles + 90, 180) - 90;

% Define the distance and angle information for each group
dx=distance_per_group ./ pixel_size;
dy=distance_y_per_group./ pixel_size;
a=angle_per_group;


% Create the image with a black background
image = zeros(height,width);
line_width = 2;
arrow_head_size = 10;
arrow_tail_width = 1;
% Loop through each group and draw the line
for p = 1:num_groups
    % Calculate the coordinates of the line
    if p>length(dx)
        continue
    else
    x = round(dx(p) + (0:group_pixel_size-1)*cosd(a(p)));
    y = round(dy(p) + (0:group_pixel_size-1)*sind(a(p)));
    x=x+1;
    y=y+1;
    % Set the pixels of the line to white
    for q = 1:group_pixel_size
        image(y(q), x(q)) = 1;
    
%     % Draw the line and arrow
%     annotation('line',[x(1) x(group_pixel_size)],[y(1) y(group_pixel_size)],'LineWidth',line_width);
%     annotation('arrow',[x(group_pixel_size)-arrow_head_size*cosd(a(p)) x(group_pixel_size)],[y(group_pixel_size)-arrow_head_size*sind(a(p)) y(group_pixel_size)],...
%         'HeadLength',arrow_head_size,'HeadWidth',arrow_head_size,'LineWidth',line_width,'HeadStyle','plain','HeadLength',arrow_tail_width);
    end
    end;
end

flipped_image = flipud(image);
% Display the image

% imshow(image);

figure (3)
% Display the image
imshow(flipped_image);

%% recreate image with colors (based on vessel orientation)
% figure('Position',[200 0 1300 600]);  
for f=piezo_chosen
  
    dist_topiezo= zeros(1, length(a));
    dist_topiezo(1,:) = abs(a - angles_piezo_updated(f));
    dist_topiezo= (max(dist_topiezo)-dist_topiezo);

    cmap2 = parula(256);
    
   
    % Create the image with a black background
    image2 = zeros(height,width);
    line_width = 2;
    arrow_head_size = 10;
    arrow_tail_width = 1;

    % Normalize the intensity values to be between 0 and 1
    normalized_intensity = dist_topiezo / max(dist_topiezo);

    % Multiply by 255 to get the corresponding intensity values for the colormap
    intensity = round(normalized_intensity * 255);
    cmap_range = [min(intensity), max(intensity)];
    colormap_range = linspace(cmap_range(1), cmap_range(2), size(cmap2, 1));
    colormap_adjusted = interp1(colormap_range, cmap2, intensity, 'linear', 'extrap');
    
    % Create the image with the adjusted colormap

    colorbar;
    

    hold off

    figure()
    hold on
    % Loop through each group and draw the line
    for u = 1:num_groups
        % Calculate the coordinates of the line
        if u>length(dx)
        continue
        else
        x_b = round(dx(u) + (0:group_pixel_size-1)*cosd(a(u)));
        y_b = round(dy(u) + (0:group_pixel_size-1)*sind(a(u)));
        x_b=x_b+1;
        y_b=y_b+1;
        color_index=intensity(u)+1;
        color = cmap2(color_index, :);

        % Set the pixels of the line to the corresponding intensity value
        for z = 1:group_pixel_size

            plot(x_b(z), y_b(z),'.', 'MarkerFaceColor', color, 'MarkerEdgeColor', color, 'MarkerSize', 6);
                hold on
            fig = gcf;

            % Set the background color to a different color (e.g., light gray)
            fig.Color = [0, 0, 0.5];
            hold on
        end
        end
    end
    p_label = cell(1, number_piezos);
    flipped_image2 = flipud(image2);

    colormap(cmap2);
    colorbar;
    hold on     
    set(gca,'LineWidth',1.5)
    hold on
    set(gca,'FontSize',12)
    hold on
    set(gca,'box','on','LineWidth',1)
    hold on   
    axis square
    axis off
end
hold off
%% Trajectory plot
% Loop through each piezo angle
cmap = hsv(360); % Colormap with 360 colors representing angles from 0 to 360
invertedCmap = flipud(cmap);

% Use the inverted colormap

color_index=[0 0 0];
for f = piezo_chosen
    figure('Position', [200 0 600 300]);
    % Transform piezo_angles to the range -90 to 90
    transformed_piezo_angle = mod(piezo_angles(f), 360) - 180;
    
    % Compute the difference between 'a' and the transformed piezo_angle
    difference = a - transformed_piezo_angle;
 
    
  % Create the image with a black background
    image2 = zeros(height, width); % Three dimensions (height x width x 3)
    % Set the background pixels to black
    image2(:, :, 1) = 0;
    image2(:, :, 2) = 0;
    image2(:, :, 3) = 0;
%     imagesc(image2)
    hold on
    % Set the color corresponding to the piezo_angle

    % Set the color corresponding to the piezo_angle
%     color_index = round(interp1([-180, 180], [1, 360], transformed_piezo_angle));
%     color_index = max(1, min(color_index, 360)); % Clip the color_index values within the valid range
     color_index(f)=piezo_angles(f);
    color = invertedCmap(color_index(f), :);
    
    % Loop through each group and draw the line
    for u = 1:num_groups
        % Calculate the coordinates of the line
        if u > length(dx)
            continue
        else
            x_b = round(dx(u) + (0:group_pixel_size-1) * cosd(a(u)));
            y_b = round(dy(u) + (0:group_pixel_size-1) * sind(a(u)));
            x_b = x_b + 1;
            y_b = y_b + 1;
            % Set the intensity of all color channels based on the difference value
            intensity = abs(difference(u));% Use the absolute value of difference
            intensity = min(intensity, 180);  % Limit the maximum intensity
            intensity = max(intensity, 10);  % Limit the maximum intensity
            
            % Adjust the intensity of all color channels based on the intensity value
            color_adjusted = color .* (1 - (intensity/180));  % Scale all color channels
            
           % Set the line width
            line_width = 4; % Set the desired line width
            
            % Plot the line segment by segment with the specified line width
            for z = 1:group_pixel_size
                 plot(x_b(z), y_b(z),'.', 'MarkerFaceColor', color_adjusted, 'MarkerEdgeColor', color_adjusted, 'MarkerSize', 5);
                hold on
            end
        end
    end
    
   % Display the image
%     flipped_image2 = flipud(image2);

    colormap(invertedCmap);
    caxis([0, 360]);
    colorbar('Ticks', [0, 90, 180, 270, 360], 'TickLabels', {'0', '90', '180', '270', '360'});
    axis square;
    axis off;
end

elapsed_time=toc;
