# Supplementary material for: Ultrasound trapping and navigation of microrobots in the mouse brain vasculature
Source: Nat Commun. 2023 Sep 21;14:5889. doi: 10.1038/s41467-023-41557-3 (PMC10514062; doi:10.1038/s41467-023-41557-3)
Supplement: Supplementary file 8 — Supplementary Software [file 41467_2023_41557_MOESM8_ESM.zip › software/software/Trajectory analysis/README_2.txt]

README.
INSTRUCTIONS FOR THE FILE analysis_trajectory.m

1. System requirements
	Code must be run in MATLAB R2020b or newer versions
	Software has been tested in MATLAB R2020b
	No need for non-standad hardware
2. Installation guide
	Download .m file and open in matlab
	.m file must be saved in the same folder as the raw data
	Run the code and subsequently click 'Add to path'.
	If you have MATLAB in your computer, the install time should be less than 5 	minutes.
3. Demo & Instructions of use
Raw data for demo test is present as .tiff files with the name 'veins1', 'veins2', 'veins3'.For Demo testing, choose the proper file name inside imread() function.
You can tune the number of piezotransducers present in the system by changing the number of the variable 'number_piezos'.
The code plots the results for each single transducer individually. For this, there is a variable called 'piezo_chosen'. You need to assign a number to this variable, between 1 and your 'number_piezos'. This way, you choose which results to plot each time.
You can also shift the position of the transducers by changing the variable 'shift'.
Run the code.

Expected output: 
- A plot showing a distance histogram. This shows the distance of all the 'blood vessels' detected by the code to the right end of the image
- A scatter plot showing the angle of each vessel versus its distance to the rigth end of the image. This information combines position in space and vessel angled orientation
- An image of the imported vasculature network that has been reconstructed by the code using the information on the distance and the vessel angles
- An image of the reconstructed vasculature network with colors and a dark blue background. The colors of each vessel in this image determine their relative orientation to the piezoelectric transducer.
- An image of the reconstructed vasculature network with colors and white background. The colors of each vessel in this image determine the movement direction of the microbubbles upon transducer activation.

Normal run time: 187.82 seconds

	
