# Supplementary material for: Ultrasound trapping and navigation of microrobots in the mouse brain vasculature
Source: Nat Commun. 2023 Sep 21;14:5889. doi: 10.1038/s41467-023-41557-3 (PMC10514062; doi:10.1038/s41467-023-41557-3)
Supplement: Supplementary file 8 — Supplementary Software [file 41467_2023_41557_MOESM8_ESM.zip › software/software/Velocity analysis/analysis_velocity.m]

close all
clear;
clc;
tic;
%% histogram of the distances of the vessels found in the image
% read the image
im = imread('veins1.tif');
% flip the image horizontally
% Convert to a binary image
bw = imbinarize(im);

% Sum up all the pixel values
total_sum = sum(bw(:));

% Display the result
disp(total_sum);

im = flip(im,2);
% get the size of the image
[height,width] = size(im);
% compute the distances of each white pixel to the right end of the image
distances = zeros(height,width);
for i=1:height
    % find the indices of the white pixels in the current row
    white_pixels = find(im(i,:));
    
    % compute the distances of each white pixel to the right end of the image
    if numel(white_pixels) > 0
        right_distances = width - white_pixels + 1;
    else
        right_distances = [];
    end
    
    % store the distances in the distances matrix
    distances(i,white_pixels) = right_distances;
end

% Convert distances to micrometers
pixel_size = 0.88; % micrometers per pixel
distances = distances * pixel_size;
%% plot the distribution of vessel distances and vessel orientations (angles)

line_angles = [];
line_distances = [];
pixel_area=5;

% calculate the number of 5x5 pixel areas in each dimension
num_rows = floor(size(im, 1) / pixel_area);
num_cols = floor(size(im, 2) / pixel_area);
% initialize the cell array
cells = struct('rs', {}, 'cs', {});

for row = 1:num_rows
    for col = 1:num_cols
        % calculate the row and column indices of the current 5x5 pixel area
        start_row = (row - 1) * pixel_area + 1;
        end_row = row * pixel_area;
        start_col = (col - 1) * pixel_area + 1;
        end_col = col * pixel_area;
        
        % store the row and column indices in the cell array
        cells(end+1).rs = start_row:end_row;
        cells(end).cs = start_col:end_col;
    end
end
num_groups=0;
hyp_image= hypot(width,height)
radius_image=hyp_image/2
index=0;
%Define the number of piezos in the system
number_piezos = 3;
%Define which piezo do you wanna plot
piezo_chosen=1;
%Define the shift angle during piezo positioning in space
shift = 60;
piezo_angles = linspace(0, 360, number_piezos + 1);
piezo_angles = piezo_angles(1:end-1);
piezo_angles = mod(piezo_angles + shift, 360);
angles_piezo_updated = mod(piezo_angles + 90, 180) - 90;
diff_cols = [0];

for f=1:number_piezos
    index=0;
    o=0;
    num_groups_count=0;
    for l = 1:length(cells)

        % Find connected components of white pixels
        cc = bwconncomp(im(cells(l).rs,cells(l).cs));
        height_area=length(cells(l).rs);
        width_area=length(cells(l).cs);
        % Loop over each connected component
        index=index+1;
        for i=1:cc.NumObjects
             % Get the row and column indices of the current connected component
            [rows1, cols1] = ind2sub([height_area, width_area], cc.PixelIdxList{i});
            rows=cells(l).rs(rows1);
            cols=cells(l).cs(cols1);
            max_group_size = 5;
            diff_cols = diff(cols);
            if isempty(diff_cols)
                diff_cols = [0]; % fill with 0 value
            end
            num_indices = numel(diff_cols);
            num_groups = ceil(num_indices / max_group_size);
            group_indices = cells(1, num_groups);

            for k = 1:num_groups
                start_idx = (k-1)*max_group_size + 1
                end_idx = min(k*max_group_size, num_indices)
                group_cols = cols(start_idx:end_idx);
                group_rows= rows(start_idx:end_idx);
                if length(group_cols) == 1 && length(group_rows) == 1
                    continue;
                else
                    o=o+1;
                    num_groups_count=num_groups_count+1;
                distance_per_pixel(start_idx:end_idx)= width - group_cols +1;
                distance_per_group(o,f)= mean (distance_per_pixel(start_idx:end_idx));
                distance_y_per_pixel(start_idx:end_idx)= height - group_rows +1;
                distance_y_per_group(o,f)= mean (distance_y_per_pixel(start_idx:end_idx));
                posxpixel_vs_centerimage=zeros(1,length(group_cols));
                   for g=1:length(group_cols)
                       posxpixel_vs_centerimage(g)= group_cols(g)-(width/2);
                   end;
                   
                posx_per_group(o,f)= mean (posxpixel_vs_centerimage);
                posypixel_vs_centerimage=zeros(1,length(group_rows));
                   for d=1:length(group_rows)
                       posypixel_vs_centerimage(d)= (height/2)-group_rows(d);
                       
                   end;
                posy_per_group(o,f)= mean (posypixel_vs_centerimage);
                x_pos = radius_image*cosd(piezo_angles(f));
                y_pos = radius_image*sind(piezo_angles(f));
                piezo_location = [x_pos , y_pos];
                distance(o, f)=sqrt((posx_per_group(o,f) - x_pos)^2 + (posy_per_group(o,f) - y_pos)^2);
%
                intermediate=[group_cols(:), ones(numel(group_cols),1)];
                coords = [group_cols(:), ones(numel(group_cols),1)] .\ [group_rows(:)];
                slope = coords(1);
                angle_test = atand(slope);

            
                diff_group_cols = group_cols(end) - group_cols(1);
              
                diff_group_rows = group_rows(end) - group_rows(1);
                if isempty(diff_group_rows)
                    diff_group_rows = [0]; % fill with 0 value
                end
                if isempty(diff_group_cols)
                    diff_group_cols = [0]; % fill with 0 value
                end
                % calculate the slope of the line that passes through the points
                slope_test = diff_group_rows / diff_group_cols;

                tolerance = 1e-2; % set a tolerance value
                if isnan(slope_test)
                    angle = 90;
                elseif abs(slope_test) < tolerance
                    angle = 0;
                else
                    angle = atand(slope_test);
                end

                angle_per_group(o)= angle; 
                end
            end;
                index = index+num_groups;

        end

    end
end;
   
xnumbers=1:length(distance);
figure()
for h=1:number_piezos
    subplot(1,number_piezos, h)
    plot (xnumbers, distance(:,h));
end;
% Convert distances to micrometers
pixel_size = 0.88; % micrometers per pixel
distance_per_group_scaled = distance_per_group .* pixel_size;

% plot the distribution of distances
figure
histogram(distances(distances>0),50,'Normalization','probability')
xlabel('Position in x axis (micrometers)')
ylabel('Frequency')

% figure (2)
% Plot the distances against the angles
plot(distance_per_group_scaled, angle_per_group, 'o');
ylabel('Line angles');
xlabel('Distances to right end');

%% % Recreate the original image with the extracted info
img_width = width;
img_height = height;

% Define the number of groups
num_groups = index-2;

% Define the pixel size of each group
group_pixel_size = 5;

% Define the distance and angle information for each group
dx=distance_per_group;
dy=distance_y_per_group;
a=angle_per_group;


% Create the image with a black background
image_variable = zeros(height,width);
line_width = 2;
arrow_head_size = 10;
arrow_tail_width = 1;
% Loop through each group and draw the line
cmap2 = parula(hyp_image+1);
hyp_image= hypot(width,height)
radius_image=hyp_image/2;
figure('Position',[200 0 700 600]); 
for t=piezo_chosen;
    normalized_intensity(:,t)=((hyp_image-distance(:,t)))./hyp_image;
    intensity(:,t) = round(normalized_intensity(:,t) .* hyp_image);
    
    cmap_range = [min(intensity(:,t)), max(intensity(:,t))];
    colormap_range = linspace(cmap_range(1), cmap_range(2), size(cmap2, 1));
    colormap_adjusted = interp1(colormap_range, cmap2, intensity(:,t), 'linear', 'extrap');
    
    c=0;
    j=0;

    hold off
    for p = 1:num_groups_count
        % Calculate the coordinates of the line
        if p>length(dx)
            continue
        else
        x = round(dx(p) + (0:group_pixel_size-1)*cosd(a(p)));
        y = round(dy(p) + (0:group_pixel_size-1)*sind(a(p)));
        x=x+1;
        y=y+1;
        
        j=j+1;

        color_index(p,t)=round(intensity(p,t));

        color = cmap2(color_index(p,t),:);
        xnumbers=1:length(distance);
        

             % Set the pixels of the line to white
            for q = 1:group_pixel_size
                
                plot(x(q), y(q),'.', 'MarkerFaceColor', color, 'MarkerEdgeColor', color, 'MarkerSize', 5);
                hold on

             end
        end;
        
    end
    


    colorbar;
    hold on     
    set(gca,'LineWidth',1.5)
    hold on
    set(gca,'FontSize',12)
    hold on
    set(gca,'box','on','LineWidth',1)
    hold on   
    axis square
    axis off

end;


 elapsed_time=toc;
