# Supplementary material for: Ultrasound trapping and navigation of microrobots in the mouse brain vasculature
Source: Nat Commun. 2023 Sep 21;14:5889. doi: 10.1038/s41467-023-41557-3 (PMC10514062; doi:10.1038/s41467-023-41557-3)
Supplement: Supplementary file 8 — Supplementary Software [file 41467_2023_41557_MOESM8_ESM.zip › software/software/Velocity analysis/README_3.txt]

README.
INSTRUCTIONS FOR THE FILE analysis_velocity.m

1. System requirements
	Code must be run in MATLAB R2020b or newer versions
	Software has been tested in MATLAB R2020b
	No need for non-standad hardware
2. Installation guide
	Download .m file and open in matlab
	.m file must be saved in the same folder as the raw data
	Run the code and subsequently click 'Add to path'.
	If you have MATLAB in your computer, the install time should be less than 5 	minutes.
3. Demo & Instructions of use
Raw data for demo test is present as .tiff files with the name 'veins1', 'veins2', 'veins3'.For Demo testing, choose the proper file name inside imread() function.
You can tune the number of piezotransducers present in the system by changing the number of the variable 'number_piezos'.
The code plots the results for each single transducer individually. For this, there is a variable called 'piezo_chosen'. You need to assign a number to this variable, between 1 and your 'number_piezos'. This way, you choose which results to plot each time.
You can also shift the position of the transducers by changing the variable 'shift'.
Run the code.

Expected output: 
- A figure with various subplots. There should appear as many subpltos as transducers defined for the system. Each subplot represents the measured distance of the vessels in the image, to the transducer. The vessels are read from the top left corner of the image, and the code reads rows one by one from left to right.
- A scatter plot showing the angle of each vessel versus its distance to the rigth end of the image. This information combines position in space and vessel angled orientation
- An image of the reconstructed vasculature network with colors and transparent background. The colors of each vessel in this image determine the distance to the activated (selected) piezoelectric transducer.

Normal run time: 7.96 seconds

	
