# Supplementary material for: Ultrasound trapping and navigation of microrobots in the mouse brain vasculature
Source: Nat Commun. 2023 Sep 21;14:5889. doi: 10.1038/s41467-023-41557-3 (PMC10514062; doi:10.1038/s41467-023-41557-3)
Supplement: Supplementary file 10 — Source Data [file 41467_2023_41557_MOESM10_ESM.xlsx]

## Sheet: Fig 2
How many clusters for each piezo are moving towards or away from piezo
Piezo 2 (67.5°)	Video nr.	away	towards	total	average of each video	Std
	10	2	0	2	1		0
	11	6	1	7	0.857143		0.142857
	12	5	0	5	1		0
	13	3	0	3	1		0
	7	6	3	9	0.666667		0.333333
	79	4	0	4	1		0
	90	2	1	3	0.666667		0.333333
	92	1	1	2	0.5		0.5
total		29	6	35	0.83631	0.199383	0.16369
							1
							1
Piezo 3 (22.5 °)	Video nr.	away	towards	total	average of each video	Std	#VALUE!
	101	11	0	11	1		0
	102	3	1	4	0.75		0.25
	103	17	2	19	0.894737		0.105263
	104	12	2	14	0.857143		0.142857
	105	10	0	10	1		0
	106	7	0	7	1		0
	107	6	0	6	1		0
	108	2	0	2	1		0
	109	4	0	4	1		0
	110	3	0	3	1		0
total		75	5	80	0.950188	0.0876712	0.049812
							1
							1
Piezo 4 (45°)	Video nr.	away	towards	total	average of each video	Std	#VALUE!
	14	5	1	6	0.833333		0.166667
	18	3	0	3	1		0
	19	5	0	5	1		0
	82	5	0	5	1		0
	83	5	0	5	1		0
	15	5	0	5	1		0
	20	2	5	7
	30	2	1	3	0.666667		0.333333
	80	3	1	4	0.75		0.25
	120	5	0	5	1		0
	127	4	1	5	0.8		0.2
total		44	9	53	0.905	0.129589	0.095
							1
							1
Piezo 6 (67.5°)	Video nr.	away	towards	total	average of each video	Std	#VALUE!
	24	11	2	13	0.846154		0.153846
	27	1	0	1	1		0
	26	5	1	6	0.833333		0.166667
	111	6	1	7	0.857143		0.142857
	112	1	0	1	1		0
	25	0	2	2
	78	3	0	3	1		0
	86	3	0	3	1		0
	87	2	1	3	0.666667		0.333333
total		32	7	39	0.900412	0.121669	0.0995879
							1
							1
Piezo 8 (45°)	Video nr.	away	towards	total	average of each video	Std	#VALUE!
	39	2	0	2	1		0
	40	3	1	4	0.75		0.25
	47	3	0	3	1		0
	48	5	0	5	1		0
	50	1	0	1	1		0
	51	2	0	2	1		0
	93	6	0	6	1		0
	95	3	0	3	1		0
	37	1	2	3	0.333333		0.666667
	114	6	1	7	0.857143		0.142857
	116	2	1	3	0.666667		0.333333
	129	4	1	5	0.8		0.2
	132	1	0	1	1		0
	133	3	1	4	0.75		0.25
total		42	7	49	0.868367	0.195799	0.131633
							1
							1
Piezo 7 (22.5°)	Video nr.	away	towards	total	average of each video	Std	#VALUE!
	45	3	0	3	1		0
	46	2	3	5	0.4		0.6
	71	5	0	5	1		0
	74	7	2	9	0.777778		0.222222
	97	2	0	2	1		0
	98	3	0	3	1		0
	99	1	0	1	1		0
	69	8	3	11	0.727273		0.272727
	72	10	2	12	0.833333		0.166667
	75	3	0	3	1		0
total		44	10	54	0.873838	0.19787	0.126162
							1
							1
							1
							1
							1
Piezo 1 (90°)	Video nr.	up	down	total	average of each video moving up	Std	#VALUE!
	1	4	4	8	0.5		0.5
	34	5	4	9	0.555556		0.444444
	35	6	5	11	0.545455		0.454545
	36	5	8	13	0.384615		0.615385
	52	2	1	3	0.666667		0.333333
	53	2	2	4	0.5		0.5
	54	2	1	3	0.666667		0.333333
	55	1	1	2	0.5		0.5
	66	2	2	4	0.5		0.5
	67	1	1	2	0.5		0.5
total		30	29	59	0.531896	0.0842274	0.468104
							1
							1
							1
Piezo 5 (90°)	Video nr.	up	down	total	average of each video moving up	Std	#VALUE!
	56	6	3	9	0.666667		0.333333
	59	2	2	4	0.5		0.5
	60	3	0	3	1		0
	61	1	1	2	0.5		0.5
	63	1	1	2	0.5		0.5
	64	1	1	2	0.5		0.5
	68	1	1	2	0.5		0.5
total		15	9	24	0.595238	0.188982	0.404762
							1
							1
							1
Piezo 9 (on top)	Video nr.	up	down	total	average of each video moving up	Std	#VALUE!
	5	1	1	2	0.5		0.5
	7	2	0	2	1		0
	8	2	0	2	1		0
	12	1	0	1	1		0
	15	2	2	4	0.5		0.5
	13	2	2	4	0.5		0.5
	19	5	2	7	0.714286		0.285714
	20	2	2	4	0.5		0.5
	14	3	4	7	0.428571		0.571429
total		20	13	33	0.68254	0.250283	0.31746

## Sheet: Fig 3
piezo nr	video nr	position angle	movement angle
1	16.03.23 (1)	240	59.257				outer circle
	16.03.23 (1)		62.972				piezo	position		bubble movement	bubble movement	std
	16.03.23 (1)		64.845			1	15	30	30	150.142	209.858	13.2224	209.858
	16.03.23 (1)		84.432			2	16	60	60	113.145	246.855	12.1611	246.855
	16.03.23 (1)		64.705			3	6	90	90	96.3103	263.69	12.1197	263.69
	16.03.23 (1)		50.294			4	5	120	120	56.7886	303.211	16.6732	303.211
	16.03.23 (1)		76.349			5	4	150	150	29.4334	330.567	8.92327	330.567
	16.03.23 (1)		54.752			6	3	180	180	3.89567	183.896	11.5968	3.89567
	16.03.23 (1)		75.261			7	2	210	150	37.5372	37.5372	11.8506	37.5372
	16.03.23 (1)		67.751			8	1	240	120	61.8995	61.8995	11.6125	61.8995
	7		51.668			9	11	270	90	84.6143	84.6143	16.9243	84.6143
	7		68.44			10	12	300	60	129.217	129.217	30.1128	129.217
	7		47.335			11	13	330	30	154.783	154.783	25.6202	154.783
	7		57.817			12	14	360	0	186.439	186.439	21.5088	186.439
	7		42.614	61.8995	11.6125
2	2	210	46.249
	2		27.422
	2		30.731
	2		27.048
	2		21.869
	24		60.408				inner circle
	24		43.176				piezo	position	bubble movement	std
	24		30.885			1	9	0	178.322	21.0128	181.678
	24		45.597			2	7	135	53.0083	9.58989	306.992
	24		41.987	37.5372	11.8506	3	8	180	2.44443	11.487	2.44443
3	29		177.818			4	17	225	52.5121	12.2833	52.5121
			162.808			5	10	315	129.476	14.64	129.476
			184.093
			165.628
			172.648
			193.631	176.104	11.5968
4	4	150	20.843
			38.517
			12.489
			18.644
			29.291
			31.39
4	25	150	30.101
			39.695
			40.314
			30.268
			32.215	29.4334	8.92327
9	5	0	202.929
			200.266
			194.568
			185.155
			180
			191.77
			156.615
			141.147
			175.505
			155.27	178.322	21.0128
6	6	90	90
			118.496
			98.774
			104.618
			106.757
			95.216
	15.03.23 (7)		88.448
			96.606
			74.766
			102.907
			82.825	96.3103	12.1197
7	10	135	53.326
			41.309
			57.441
			61.39
			36.87
	15.03.23 (14)		64.622
			48.366
			57.016
			45.901
			63.842	53.0083	9.58989
13	11	330	134.002
			132.31
			159.175
			124.812
			133.862
			120.033
			152.186
13	26		144.716
			145.601
			158.749
			156.869
			152.846
13	34		167.243
			137.376
			138.218
			174.927
			195.141
			207.205
			205.615	154.783	25.6202
17	17	125	45.725
			67.81
			65.695
			57.563
			60.359
			38.197
			51.594
17	31		35.557
	15.03.23 (10)		61.821
			34.02
			59.292	52.5121	12.2833
5	20	120	29.872
	30		42.138
			54.279
			54.803
			75.658
			73.909
	45		69.785
			44.36
			38.734
			61.842
			79.295	56.7886	16.6732
10	32		135.37
			134.091
			129.194
			99.797
			150.489
10	15.03.23 (6)		114.489
			146.193
			129.683
			123.241
			132.209	129.476	14.64
15	33		156.297
			153.435
			165.174
			159.643
			164.407
	44		129.382
			127.836
			154.047
			148.765
			142.438	150.142	13.2224
11	38		97.034
			81.293
			89.182
			114.624
			112.599
			63.23
	46		59.296
			78.171
			84.413
			75.487
			82.809
			77.234	84.6143	16.9243
16	42		98.94
			125.972
			103.299
			124.472
			113.04	113.145	12.1611
12	47		112.968
			102.061
			128.31
			101.739					1	0	0	0	0
			103.57					2	0	0	0	0
	15.03.23 (11)		130.993
			122.918
			129.48
			163.768
			196.368	129.217	30.1128
8	49		178.482					3	0	0	0	0
			159.624					4	0	0	0	0
			175.926					5	0	0	0	0	163.632	196.368
			169.434
			177.357
			195.356
			186.71	177.556	11.487
14	53		175.488
			162.641
			158.83
			166.812
			200.848
			210.964
			202.891
	15.03.23 (8)		214.465
			185.008	186.439	21.5088
piezo nr	video nr	size not moving	size moving	size not moving in mm	size moving
4	4	140.071	36.497	0.393182	0.102448
4	4	93.381	52.802	0.262122	0.148216					video nr	not moving	moving
			37.202		0.104427	0.327652	0.118364			4	0.327652	0.118364
9	5	131.59	30	0.369375	0.0842105					5	0.397151	0.112999
9	5	151.38	50.04	0.424926	0.140463					7	0.488938	0.0731834
			29.53		0.0828912					11	0.364264	0.0590274
			50.478		0.141693					22	0.248163	0.101509
			41.231		0.115736	0.397151	0.112999			26	0.203322	0.0936618
1	7	174.184	22.091	0.488938	0.0620098					28	0.287688	0.0877937
			18.974		0.0532604					30	0.146397	0.108676			285 pixel -> 0.8mm
			31.305		0.0878737					32	0.20433	0.0788654			1 pixel -> 0.002807mm
			31.305		0.0878737					39	0.206949	0.0807944
			26.683		0.0748996	0.488938	0.0731834			42	0.250267	0.0706498
13	11	129.769	20.1	0.364264	0.0564211					47	0.243029	0.0716744
			16.125		0.0452632					51	0.330224	0.0893315
			17.889		0.0502147					52	0.235863	0.0864056
			30		0.0842105	0.364264	0.0590274			15	0.353408	0.0784713
9	22	88.408	42.755	0.248163	0.120014
			32.062		0.0899986					15
			31.623		0.0887663
			38.21		0.107256	0.248163	0.101509
13	26	62.769	32.558	0.176194	0.0913909
13	26	82.098	34.176	0.230451	0.0959326	0.203322	0.0936618
9	28	102.489	28.071	0.287688	0.0787958
			34.482		0.0967916	0.287688	0.0877937
5	30	52.154	37.121	0.146397	0.104199
			40.311		0.113154	0.146397	0.108676
10	32	72.339	17	0.203057	0.0477193
		73.246	21.095	0.205603	0.059214
			44.822		0.125816
			33.541		0.0941502
			24.021		0.0674274	0.20433	0.0788654
6	39	62.586	25.632	0.17568	0.0719495
		84.865	29.411	0.238218	0.0825572
			25.495		0.0715649
			30		0.0842105
			33.377		0.0936898	0.206949	0.0807944
16	42	82.68	29.53	0.232084	0.0828912
		95.635	24.187	0.268449	0.0678933
			22.091		0.0620098
			14.866		0.0417291
			35.171		0.0987256	0.250267	0.0706498
12	47	86.579	25.495	0.243029	0.0715649
			25.495		0.0715649
			25.612		0.0718933	0.243029	0.0716744
2012-01-11	51	104.785	30.529	0.294133	0.0856954
		110.941	26.907	0.311413	0.0755284
		137.201	34.986	0.385126	0.0982063
			28.844		0.0809656
			36.878		0.103517
			32.802		0.0920758	0.330224	0.0893315
17/15	52	67.676	35.384	0.189968	0.0993235
		94.403	26.077	0.264991	0.0731986
		90	37.736	0.252632	0.105926
			26.077		0.0731986
			28.636		0.0803818	0.235863	0.0864056
4,5	15.03.23 (15)	102.528	28.284	0.287798	0.0793937
		126.57	21.633	0.355284	0.0607242
		148.607	31.305	0.417142	0.0878737
			26.306		0.0738414
			32.249		0.0905235	0.353408	0.0784713
		174.184	52.802	0.488938	0.148216
				0.146397	0.0417291
10	27	129.8
15	33	71.47
15	35	70.029
	37	67.676
6	38	54.037
		52.038
		60
		47.413

## Sheet: Fig 4
distance (pixels)	distance (um)	um/pix	vel (um/s)			vessel	first frame	last frame	time (frames)	time(seconds)	first frame (s)	distance (pixels)	distance (um)	um/pix	vel (um/s)
37.5	37.71	1.0056	113.13		no piezo	bottom	30	35	5	1.66667	10	24.157	24.2923	1.0056	14.5754
61.719	62.0646		186.194			bottom	40	47	7	2.33333	13.3333	16.74	16.8337		7.21446
47.629	47.8957		143.687			bottom	36	46	10	3.33333	12	18.273	18.3753		5.5126
58.149	58.4746		175.424			bottom	47	53	6	2	15.6667	24.734	24.8725		12.4363
35.655	35.8547		107.564			bottom	65	73	8	2.66667	21.6667	17.742	17.8414		6.69051
56.201	56.5157		169.547			bottom	81	88	7	2.33333	27	41.426	41.658		17.8534
45.125	45.3777		136.133			bottom	89	90	1	0.333333	29.6667	19.633	19.7429		59.2288
36.225	36.4279		54.6418			bottom	91	99	8	2.66667	30.3333	38.095	38.3083		14.3656
38.746	38.963		58.4445			bottom	91	93	2	0.666667	30.3333	17.867	17.9671		26.9506
50.361	50.643		151.929			bottom	83	85	2	0.666667	27.6667	17.601	17.6996		26.5493
52.681	52.976		158.928			bottom	74	80	6	2	24.6667	19.351	19.4594		9.72968
34.154	34.3453		103.036			bottom	99	101	2	0.666667	33	49.408	49.6847		74.527
50.983	51.2685		153.806			bottom	101	103	2	0.666667	33.6667	50.22	50.5012		75.7518
59.55	59.8835		179.65			bottom	106	108	2	0.666667	35.3333	36.541	36.7456		55.1184
62.769	63.1205		189.362			bottom	109	110	1	0.333333	36.3333	26.291	26.4382		79.3147
53.115	53.4124		160.237			bottom	113	114	1	0.333333	37.6667	31.625	31.8021		95.4063
52.851	53.147		159.441			bottom	114	115	1	0.333333	38	27.18	27.3322		81.9966
35.132	35.3287		105.986			bottom	115	116	1	0.333333	38.3333	34.132	34.3231		102.969
48.708	48.9808		146.942			bottom	120	121	1	0.333333	40	35.509	35.7079		107.124
9.551	9.60449		1.44067			bottom	123	124	1	0.333333	41	34.67	34.8642		104.592
6.574	6.61081		1.98324			bottom	124	125	1	0.333333	41.3333	32.266	32.4467		97.3401
6.009	6.04265		1.8128			bottom	125	126	1	0.333333	41.6667	17.065	17.1606		51.4817
4.534	4.55939		1.36782		front piezo	bottom	126	136	10	3.33333	42	9.387	9.43957		2.83187
5.088	5.11649		1.53495			bottom	127	137	10	3.33333	42.3333	7.087	7.12669		2.13801
5.358	5.388		1.6164			bottom	136	146	10	3.33333	45.3333	10.76	10.8203		3.24608
2.427	2.44059		0.366089			bottom	137	147	10	3.33333	45.6667	5.588	5.61929		1.68579
1.795	1.80505		0.270758			bottom	146	156	10	3.33333	48.6667	13.92	13.998		4.19939
2.236	2.24852		0.337278			bottom	147	157	10	3.33333	49	13.275	13.3493		4.0048
2.848	2.86395		0.286395			bottom	157	167	10	3.33333	52.3333	7.401	7.44245		2.23273
0	0		0			bottom	167	177	10	3.33333	55.6667	6.263	6.29807		1.88942
0	0		0			bottom	177	197	20	6.66667	59	3.4	3.41904		0.512856
0	0		0			bottom	187	207	20	6.66667	62.3333	3.194	3.21189		0.481783
0	0		0			bottom	235	250	15	5	78.3333	7.267	7.3077		1.46154
0	0		0			bottom	251	260	9	3	83.6667	4.991	5.01895		1.67298
0	0		0			bottom	270	280	10	3.33333	90	2.971	2.98764		0.896291
9.849	9.90415		5.94249			bottom	280	290	10	3.33333	93.3333	0	0		0
15.67	15.7578		9.45465			bottom	290	300	10	3.33333	96.6667	0	0		0
17.978	18.0787		10.8472			bottom	300	310	10	3.33333	100	0	0		0
34.176	34.3674		14.7289			bottom	310	320	10	3.33333	103.333	0	0		0
50.496	50.7788		152.336			bottom	320	330	10	3.33333	106.667	0	0		0
40.777	41.0054		123.016			bottom	330	340	10	3.33333	110	0	0		0
42.177	42.4132		127.24		side piezo	bottom	345	355	10	3.33333	115	11.402	11.4659		3.43976
47.927	48.1954		144.586			bottom	347	357	10	3.33333	115.667	12.405	12.4745		3.74234
45.326	45.5798		136.739			bottom	357	365	8	2.66667	119	29.367	29.5315		11.0743
78.262	78.7003		236.101			bottom	365	375	10	3.33333	121.667	7.782	7.82558		2.34767
64.846	65.2091		195.627			bottom	367	377	10	3.33333	122.333	8.014	8.05888		2.41766
96.527	97.0676		291.203			bottom	375	385	10	3.33333	125	4.955	4.98275		1.49482
69.177	69.5644		208.693			bottom	385	405	20	6.66667	128.333	5.375	5.4051		0.810765
57.198	57.5183		172.555			bottom	395	405	10	3.33333	131.667	6.009	6.04265		1.8128
56.691	57.0085		171.025			bottom	405	415	10	3.33333	135	6.667	6.70434		2.0113
95.058	95.5903		286.771			bottom	420	430	10	3.33333	140	4.028	4.05056		1.21517
90.486	90.9927		272.978			bottom	430	445	15	5	143.333	5.207	5.23616		1.04723
90.158	90.6629		271.989			bottom	447	457	10	3.33333	149	5.907	5.94008		1.78202
75.597	76.0203		228.061			bottom	448	455	7	2.33333	149.333	4.177	4.20039		1.80017

## Sheet: Fig 5
Fig 5c
	video	comp44	comp 78	comp 78	comp 78	comp 78	comp 78
	freq acquisition	1.5	0.74	0.74	0.74	0.74	0.74
	pixel interpolation ((µm/pixel))	0.3783	0.7518	0.7518	0.7518	0.7518	0.7518
	zoom	4	2	2	2	2	2
	volatge	35	44	44	44	44	44
	clusters	1	2	3	4	5	6		1	2	3	4	5	6
	0	Cluster diameter measurements over time pixels							time points frames
		6.708	8.944	10.601	4.5	6.185	4.272		31	1	1	89	119	32
		10	16.553	11.753	7.766	14.151	10.062		57	13	11	90	122	36
		13.73	17.333	13.05	22.34	17.393	15.403		104	31	31	91	142	39
		14.866	18.785	21.506	27.886	20.881	26.173		124	60	48	92	162	40
		12.207	19.437	19.138	28.57	23.308	32.175		143	108	84	93	175	43
		15.62	29.122	22.607	30	27.313	41.503		153	131	111	94	187	46
		16.279	33.363	29.347	33.521	27.226	41.62		175	142	160	102	204	52
		17.552	41.816	33.768	34.817	30.7	51.21		184	181	189	115	219	66
		18.125	47.614	33.768	36.603	30.7	54.745		196	195	206	131	226	78
		18.526	47.614	33.768	39.364	30.7	55.489		230	213	218	202	249	89
		1	2	3	4	5	6
		Vessel size measurements
		51.039	74.733	72.18	75.24	42.953	42.953
		1	2	3	4	5	6		1	2	3	4	5
		Cluster diameter measurements over time um							time points seconds
		2.53764	6.7241	7.96983	3.3831	4.64988	3.21169		0	0	0	0	0	0
		3.783	12.4445	8.83591	5.83848	10.6387	7.56461		17.3333	16.2162	13.5135	1.35135	4.05405	5.40541
		5.19406	13.0309	9.81099	16.7952	13.0761	11.58		48.6667	40.5405	40.5405	2.7027	31.0811	9.45946
		5.62381	14.1226	16.1682	20.9647	15.6983	19.6769		62	79.7297	63.5135	4.05405	58.1081	10.8108
		4.61791	14.6127	14.3879	21.4789	17.523	24.1892		74.6667	144.595	112.162	5.40541	75.6757	14.8649
		5.90905	21.8939	16.9959	22.554	20.5339	31.202		81.3333	175.676	148.649	6.75676	91.8919	18.9189
		6.15835	25.0823	22.0631	25.2011	20.4685	31.2899		96	190.541	214.865	17.5676	114.865	27.027
		6.63992	31.4373	25.3868	26.1754	23.0803	38.4997		102	243.243	254.054	35.1351	135.135	45.9459
		6.85669	35.7962	25.3868	27.5181	23.0803	41.1573		110	262.162	277.027	56.7568	144.595	62.1622
		7.00839	35.7962	25.3868	29.5939	23.0803	41.7166		132.667	286.486	293.243	152.703	175.676	77.027
Fig 5d,e
	video	clusters (diameter pixels)					VPP used	KHz								Vessel sizes for clustering observations (pixels)											Hz acquisition	pixel interpolation ((µm/pixel))
	comp 2	5.132	7.531	8.515	8.011	6.048	5	450								7.327	4.552	6.874	3.851	5.94							1.5	1.4748
	comp 3	12.921	7.309	11.201	8.442	9.799	5	450								36.168	71.795	81.609	52.555	58.822							1.5	1.4748
	comp 4	10.812	7.546	14.016	19.678	13.132	20	450								22.718	17.904	9.098	18.951	18.742							1.5	1.4748
	comp 5	7.075	10.045	9.988	7.701	12.232	20	450								22.564	26.373	54.782	8.602	25.721							1.5	1.4748
	comp 6	14.547	9.334	8.099	10.367	5.631	20	450								46.328	41.11	40.798	40.327	45.541							1.5	1.4748
	comp 8	11.701	11.007	9.269	17.799	19.059	20	450								21.513	21.554	20.597	32.696	37.792							1.5	1.4748
	comp 10	12.374	16.898	9.171	8.876	12.748	40	450								40.586	42.917	30.324	16.087	6.31							1.5	1.4748
	comp 11	12.863	10.588	17.288	14.636	18.535	20	450								36.94	30.732	31.709	15.114	36.632							1.5	1.4748
	comp 12	11.609	14.716	10.296	8.014	13.038	20	450								34.585	35.629	35.434	32.259	30.414							1.5	1.4748
	comp 15	10.515	9.576	8.253	6.519	9.718	20	450								16.808	33.541	28.16	24.207	34.366							1.5	1.4748
	comp 16	13.027	9.914	10.623	8.221	8.348	20	450								76.507	66.251	42.438	42.638	86							1.5	1.4748
	comp 17	5.357	16.128	6.379	10.168	8.772	20	450								90.022	59.093	65.742	63.953	36.125							1.5	1.4748
	comp 20	10.174	7.221	6.431	10.82	8.837	20	450								49.664	20.809	72.67	68.819	28.653							1.5	1.4748
	comp 21	5.871	10.565	9.763	8.221	11.04	20	450								25.986	26.505	71.48	23.142	74.817							1.5	1.4748
	comp 22	8.254	8.902	12.802	7.458	8.578	20	450								34.077	35.847	78.492	102.825	109.622							1.5	1.4748
	comp 23	8.397	10.438	8.538	8.292	8.5	20	450								96.83	81.32	111.198	108.894	95.588							1.5	1.4748
	comp 24	21.932	17.927	16.402	18.415	16.637	20	450								98.351	107.815	102.354	114.413	98.379							1.5	1.4748
	comp 25	25.478	19.449	9.605	16.595	16.469	20	450								97.966	92.631	103.954	109.08	98.298							1.5	1.4748
	comp 26	12.435	13.892	11.03	10.062	9.935	20	450								95.829	101.185	91.261	106.857	89.45							1.5	1.4748
	comp 30	6.954	7.448	12.669	8.485	9.358	20	450								24.207	26.907	65.683	94.808	97.124							1.5	1.4748
	comp 31	6.403	7.401	4.738	5.011	6.128	20	450								49.334	55.053	30.705	39.41	49.573							1.5	1.4748
	comp 32	7.018	10.277	7.157	7.143	5.256	20	450								45.136	37.977	38.396	39.217	40.14							1.5	1.4748
	comp 33	9.387	5.503	4.693	6.75	4.43	20	450								138.811	161.966	64.641	58.078	174.413							1.5	1.4748
	comp 34	3.606	4.243	4.738	4.206	4.014	20	450								57.101	58.673	68.015	70.937	64.203							1.5	1.4748
	comp 38	5.27	4.807	7.517	8.944	8.062	30	450								39.962	9.192	10.817	37.216	8.602							1.5	1.4748
	comp 39	8.602	12.134	19.925	11.241	17.717	30	450								9.849	12.706	11.194	12.777	11.194							1.5	1.4748
	comp 41	11.949	12.737	10.525	10.028	13.421	30	450								21.929	22.559	23.856	24.148	24.352							1.5	1.4748
	comp 42	8.322	9.621	7.923	7.923	12.565	30	450								25.495	24.187	20.5	23.927	27.536							1.5	1.4748
	comp 43	10.61	8.265	16.854	12.445	11.102	35	450								10.668	10.63	9.906	9.618	10.785							1.5	1.4748
	comp 44	8.8	15.934	6.2	7.718	6.562	35	450								36.473	31.484	37.925	17.014	16.292							1.5	1.4748
	comp 45	3.953	7.558	4.008	6.755	4.279	35	450								31.82	30.093	28.78	33.242	35.139							1.5	1.4748
	comp 46	4.67	5.858	7.058	5.9	5.25	35	450								33.898	27.244	79.292	61.602	58.789							1.5	1.4748
	comp 47	6.009	10.262	5.821	6.175	9.003	35	450								13.271	16.651	18.795	25.71	55.731							1.5	1.4748
	comp 50	34.475	20.248	18.111	25.962	23.345	35	450								22.804	17.263	36.674	19.416	28.231							1.5	1.4748
	comp 51	15.556	10.296	12.042	7.211	9.22	35	450								84.024	88.323	80.1	88.295	84.024							1.5	1.4748
	comp 52	10.124	12.748	6.671	10	11.673	35	450								84.336	91.389	82.873	85.703	85.699							1.5	1.4748
	comp 53	6.708	9.179	6.708	8.86	8.732	35	450								90.306	80.062	83.014	83.385	80.822							1.5	1.4748
	comp 54	13.509	18.028	13.829	11.281	9.862	35	450								24.627	27.074	58.822	66.002	63.64							1.5	1.4748
	comp 58	15.033	22.361	31.765	31.241	30.61	20	450								107.87	114.425	126.301	125.718	125.929							0.74	0.3036
	comp 60	26.249	45.486	24.187	43.105	44.407	35	450								108.041	51.225	63.246	124.904	99.504							12	1.2145
	comp 61						35	450																			12	1.2145
video				clusters (diameter um)					VPP used	KHz							zoom	Vessel sizes for clustering observations (um)											Hz acquisition	pixel interpolation ((µm/pixel))
comp 2				7.56867	11.1067	12.5579	11.8146	8.91959	5	450							2	10.8059	6.71329	10.1378	5.67945	8.76031							1.5	1.4748
comp 3				19.0559	10.7793	16.5192	12.4503	14.4516	5	450							4	53.3406	105.883	120.357	77.5081	86.7507							1.5	1.4748
comp 4				15.9455	11.1288	20.6708	29.0211	19.3671	20	450							4	33.5045	26.4048	13.4177	27.9489	27.6407							1.5	1.4748
comp 5				10.4342	14.8144	14.7303	11.3574	18.0398	20	450							3	33.2774	38.8949	80.7925	12.6862	37.9333							1.5	1.4748
comp 6				21.4539	13.7658	11.9444	15.2893	8.3046	20	450							5	68.3245	60.629	60.1689	59.4743	67.1639							1.5	1.4748
comp 8				17.2566	16.2331	13.6699	26.25	28.1082	20	450							3	31.7274	31.7878	30.3765	48.2201	55.7356							1.5	1.4748
comp 10				18.2492	24.9212	13.5254	13.0903	18.8008	40	450							2	59.8562	63.294	44.7218	23.7251	9.30599							1.5	1.4748
comp 11				18.9704	15.6152	25.4963	21.5852	27.3354	20	450							2	54.4791	45.3236	46.7644	22.2901	54.0249							1.5	1.4748
comp 12				17.121	21.7032	15.1845	11.819	19.2284	20	450							2	51.006	52.5456	52.2581	47.5756	44.8546							1.5	1.4748
comp 15				15.5075	14.1227	12.1715	9.61422	14.3321	20	450							0	24.7884	49.4663	41.5304	35.7005	50.683							1.5	1.4748
comp 16				19.2122	14.6212	15.6668	12.1243	12.3116	20	450							0	112.833	97.707	62.5876	62.8825	126.833							1.5	1.4748
comp 17				7.9005	23.7856	9.40775	14.9958	12.9369	20	450							0	132.764	87.1504	96.9563	94.3179	53.2772							1.5	1.4748
comp 20				15.0046	10.6495	9.48444	15.9573	13.0328	20	450							0	73.2445	30.6891	107.174	101.494	42.2574							1.5	1.4748
comp 21				8.65855	15.5813	14.3985	12.1243	16.2818	20	450							0	38.3242	39.0896	105.419	34.1298	110.34							1.5	1.4748
comp 22				12.173	13.1287	18.8804	10.9991	12.6508	20	450							0	50.2568	52.8672	115.76	151.646	161.671							1.5	1.4748
comp 23				12.3839	15.394	12.5918	12.229	12.5358	20	450							0	142.805	119.931	163.995	160.597	140.973							1.5	1.4748
comp 24				32.3453	26.4387	24.1897	27.1584	24.5362	20	450							0	145.048	159.006	150.952	168.736	145.089							1.5	1.4748
comp 25				37.575	28.6834	14.1655	24.4743	24.2885	20	450							0	144.48	136.612	153.311	160.871	144.97							1.5	1.4748
comp 26				18.3391	20.4879	16.267	14.8394	14.6521	20	450							0	141.329	149.228	134.592	157.593	131.921							1.5	1.4748
comp 30				10.2558	10.9843	18.6842	12.5137	13.8012	20	450							0	35.7005	39.6824	96.8693	139.823	143.238							1.5	1.4748
comp 31				9.44314	10.915	6.9876	7.39022	9.03757	20	450							0	72.7578	81.1922	45.2837	58.1219	73.1103							1.5	1.4748
comp 32				10.3501	15.1565	10.5551	10.5345	7.75155	20	450							0	66.5666	56.0085	56.6264	57.8372	59.1985							1.5	1.4748
comp 33				13.8439	8.11582	6.92124	9.9549	6.53336	20	450							0	204.718	238.867	95.3325	85.6534	257.224							1.5	1.4748
comp 34				5.31813	6.25758	6.9876	6.20301	5.91985	20	450							0	84.2126	86.5309	100.309	104.618	94.6866							1.5	1.4748
comp 38				7.7722	7.08936	11.0861	13.1906	11.8898	30	450							0	58.936	13.5564	15.9529	54.8862	12.6862							1.5	1.4748
comp 39				12.6862	17.8952	29.3854	16.5782	26.129	30	450							0	14.5253	18.7388	16.5089	18.8435	16.5089							1.5	1.4748
comp 41				17.6224	18.7845	15.5223	14.7893	19.7933	30	450							0	32.3409	33.27	35.1828	35.6135	35.9143							1.5	1.4748
comp 42				12.2733	14.1891	11.6848	11.6848	18.5309	30	450							0	37.6	35.671	30.2334	35.2875	40.6101							1.5	1.4748
comp 43				15.6476	12.1892	24.8563	18.3539	16.3732	35	450							0	15.7332	15.6771	14.6094	14.1846	15.9057							1.5	1.4748
comp 44				12.9782	23.4995	9.14376	11.3825	9.67764	35	450							0	53.7904	46.4326	55.9318	25.0922	24.0274							1.5	1.4748
comp 45				5.82988	11.1465	5.911	9.96227	6.31067	35	450							0	46.9281	44.3812	42.4447	49.0253	51.823							1.5	1.4748
comp 46				6.88732	8.63938	10.4091	8.70132	7.7427	35	450							0	49.9928	40.1795	116.94	90.8506	86.702							1.5	1.4748
comp 47				8.86207	15.1344	8.58481	9.10689	13.2776	35	450							0	19.5721	24.5569	27.7189	37.9171	82.1921							1.5	1.4748
comp 50				50.8437	29.8618	26.7101	38.2888	34.4292	35	450							0	33.6313	25.4595	54.0868	28.6347	41.6351							1.5	1.4748
comp 51				22.942	15.1845	17.7595	10.6348	13.5977	35	450							0	123.919	130.259	118.131	130.217	123.919							1.5	1.4748
comp 52				14.9309	18.8008	9.83839	14.748	17.2153	35	450							0	124.379	134.78	122.221	126.395	126.389							1.5	1.4748
comp 53				9.89296	13.5372	9.89296	13.0667	12.878	35	450							0	133.183	118.075	122.429	122.976	119.196							1.5	1.4748
comp 54				19.9231	26.5877	20.395	16.6372	14.5445	35	450							0	36.3199	39.9287	86.7507	97.3397	93.8563							1.5	1.4748
comp 58				4.56402	6.7888	9.64385	9.48477	9.2932	20	450							0	32.7493	34.7394	38.345	38.168	38.232							0.74	0.3036
comp 60					55.2427	29.3751	52.351	53.9323	35	450							0	131.216	62.2128	76.8123	151.696	120.848							12	1.2145
comp 61				0	0	0	0	0	35	450							0	0	0	0	0	0							12	1.2145
video	0	0	0	Cluster diameter average			standard deviation		VPP used	KHz	0	0					zoom	Vessel size average			standard deviation		0					0	Hz acquisition	pixel interpolation ((µm/pixel))
comp 2	1	0	0	10.3935			1.8636		5	450	0	0	0	0	0	0	2	8.41934			1.95869		0	0	0	0	0	0	1.5	1.4748
comp 3	2	0	0	14.6513			2.9246		5	450	0	0	0	0	0	0	4	88.7679			23.1376		0	0	0	0	0	0	1.5	1.4748
comp 4	3	0	0	19.2267			5.90554		20	450	0	0	0	0	0	0	4	25.7833			6.64907		0	0	0	0	0	0	1.5	1.4748
comp 5	4	0	0	13.8752			2.7253		20	450	0	0	0	0	0	0	3	40.7169			22.1729		0	0	0	0	0	0	1.5	1.4748
comp 6	5	0	0	14.1516			4.33188		20	450	0	0	0	0	0	0	5	63.1521			3.78524		0	0	0	0	0	0	1.5	1.4748
comp 8	6	0	0	20.3036			5.76419		20	450	0	0	0	0	0	0	3	39.5695			10.4187		0	0	0	0	0	0	1.5	1.4748
comp 10	7	0	0	17.7174			4.29729		40	450	0	0	0	0	0	0	2	40.1806			20.8135		0	0	0	0	0	0	1.5	1.4748
comp 11	8	0	0	21.8005			4.25697		20	450	0	0	0	0	0	0	2	44.5764			11.7419		0	0	0	0	0	0	1.5	1.4748
comp 12	9	0	0	17.0112			3.38342		20	450	0	0	0	0	0	0	2	49.648			2.97741		0	0	0	0	0	0	1.5	1.4748
comp 15	10	0	0	13.1496			2.06691		20	450	0	0	0	0	0	0	0	40.4337			9.53955		0	0	0	0	0	0	1.5	1.4748
comp 23	16	0	0	13.0269			1.19025		20	450	0	0	0	0	0	0	0	145.66			15.8202		0	0	0	0	0	0	1.5	1.4748
comp 24	17	0	0	26.9337			2.92775		20	450	0	0	0	0	0	0	0	153.766			9.06388		0	0	0	0	0	0	1.5	1.4748
comp 25	18	0	0	25.8373			7.56784		20	450	0	0	0	0	0	0	0	148.049			8.30805		0	0	0	0	0	0	1.5	1.4748
comp 26	19	0	0	16.9171			2.22001		20	450	0	0	0	0	0	0	0	142.932			9.46517		0	0	0	0	0	0	1.5	1.4748
comp 31	21	0	0	8.75471			1.42866		20	450	0	0	0	0	0	0	0	66.0932			12.7923		0	0	0	0	0	0	1.5	1.4748
comp 32	22	0	0	10.8696			2.39085		20	450	0	0	0	0	0	0	0	59.2474			3.81894		0	0	0	0	0	0	1.5	1.4748
comp 33	23	0	0	9.07385			2.66592		20	450	0	0	0	0	0	0	0	176.359			72.1714		0	0	0	0	0	0	1.5	1.4748
comp 34	24	0	0	6.13723			0.540393		20	450	0	0	0	0	0	0	0	94.0713			7.80466		0	0	0	0	0	0	1.5	1.4748
comp 38	25	0	0	10.2056			2.37295		30	450	0	0	0	0	0	0	0	31.2035			21.0563		0	0	0	0	0	0	1.5	1.4748
comp 39	26	0	0	20.5348			6.22656		30	450	0	0	0	0	0	0	0	17.0251			1.61402		0	0	0	0	0	0	1.5	1.4748
comp 41	27	0	0	17.3024			1.89674		30	450	0	0	0	0	0	0	0	34.4643			1.40532		0	0	0	0	0	0	1.5	1.4748
comp 42	28	0	0	13.6726			2.5973		30	450	0	0	0	0	0	0	0	35.8804			3.39444		0	0	0	0	0	0	1.5	1.4748
comp 43	29	0	0	17.484			4.18922		35	450	0	0	0	0	0	0	0	15.222			0.690994		0	0	0	0	0	0	1.5	1.4748
comp 44	30	0	0	13.3363			5.25735		35	450	0	0	0	0	0	0	0	41.0549			13.836		0	0	0	0	0	0	1.5	1.4748
comp 45	31	0	0	7.83207			2.25997		35	450	0	0	0	0	0	0	0	46.9205			3.31498		0	0	0	0	0	0	1.5	1.4748
comp 46	32	0	0	8.47597			1.1727		35	450	0	0	0	0	0	0	0	76.9329			28.1648		0	0	0	0	0	0	1.5	1.4748
comp 47	33	0	0	10.9932			2.69326		35	450	0	0	0	0	0	0	0	38.3914			22.7077		0	0	0	0	0	0	1.5	1.4748
comp 50	34	0	0	36.0267			8.3907		35	450	0	0	0	0	0	0	0	36.6895			10.271		0	0	0	0	0	0	1.5	1.4748
comp 51	35	0	0	16.0237			4.15948		35	450	0	0	0	0	0	0	0	125.289			4.56014		0	0	0	0	0	0	1.5	1.4748
comp 52	36	0	0	15.1067			3.03338		35	450	0	0	0	0	0	0	0	126.833			4.26251		0	0	0	0	0	0	1.5	1.4748
comp 53	37	0	0	11.8536			1.61516		35	450	0	0	0	0	0	0	0	123.172			5.34036		0	0	0	0	0	0	1.5	1.4748
comp 54	38	0	0	19.6175			4.09632		35	450	0	0	0	0	0	0	0	70.8391			26.9528		0	0	0	0	0	0	1.5	1.4748
comp 58	39	0	0	7.95493			1.99208		20	450	0	0	0	0	0	0	0	36.4468			2.29517		0	0	0	0	0	0	0.74	0.3036
comp 60	40	0	0	47.7253			10.6438		35	450	0	0	0	0	0	0	0	108.557			33.7075		0	0	0	0	0	0	12	1.2145
				count	max	min
				34	36.0267	6.13723

## Sheet: Fig 6
Fig 6f
	video	clusters (diameter pixels)					VPP used	KHz								Vessel sizes for clustering observations (pixels)											Hz acquisition	pixel interpolation ((µm/pixel))
	comp 2	5.132	7.531	8.515	8.011	6.048	5	450								7.327	4.552	6.874	3.851	5.94							1.5	1.4748
	comp 3	12.921	7.309	11.201	8.442	9.799	5	450								36.168	71.795	81.609	52.555	58.822							1.5	1.4748
	comp 4	10.812	7.546	14.016	19.678	13.132	20	450								22.718	17.904	9.098	18.951	18.742							1.5	1.4748
	comp 5	7.075	10.045	9.988	7.701	12.232	20	450								22.564	26.373	54.782	8.602	25.721							1.5	1.4748
	comp 6	14.547	9.334	8.099	10.367	5.631	20	450								46.328	41.11	40.798	40.327	45.541							1.5	1.4748
	comp 8	11.701	11.007	9.269	17.799	19.059	20	450								21.513	21.554	20.597	32.696	37.792							1.5	1.4748
	comp 10	12.374	16.898	9.171	8.876	12.748	40	450								40.586	42.917	30.324	16.087	6.31							1.5	1.4748
	comp 11	12.863	10.588	17.288	14.636	18.535	20	450								36.94	30.732	31.709	15.114	36.632							1.5	1.4748
	comp 12	11.609	14.716	10.296	8.014	13.038	20	450								34.585	35.629	35.434	32.259	30.414							1.5	1.4748
	comp 15	10.515	9.576	8.253	6.519	9.718	20	450								16.808	33.541	28.16	24.207	34.366							1.5	1.4748
	comp 16	13.027	9.914	10.623	8.221	8.348	20	450								76.507	66.251	42.438	42.638	86							1.5	1.4748
	comp 17	5.357	16.128	6.379	10.168	8.772	20	450								90.022	59.093	65.742	63.953	36.125							1.5	1.4748
	comp 20	10.174	7.221	6.431	10.82	8.837	20	450								49.664	20.809	72.67	68.819	28.653							1.5	1.4748
	comp 21	5.871	10.565	9.763	8.221	11.04	20	450								25.986	26.505	71.48	23.142	74.817							1.5	1.4748
	comp 22	8.254	8.902	12.802	7.458	8.578	20	450								34.077	35.847	78.492	102.825	109.622							1.5	1.4748
	comp 23	8.397	10.438	8.538	8.292	8.5	20	450								96.83	81.32	111.198	108.894	95.588							1.5	1.4748
	comp 24	21.932	17.927	16.402	18.415	16.637	20	450								98.351	107.815	102.354	114.413	98.379							1.5	1.4748
	comp 25	25.478	19.449	9.605	16.595	16.469	20	450								97.966	92.631	103.954	109.08	98.298							1.5	1.4748
	comp 26	12.435	13.892	11.03	10.062	9.935	20	450								95.829	101.185	91.261	106.857	89.45							1.5	1.4748
	comp 30	6.954	7.448	12.669	8.485	9.358	20	450								24.207	26.907	65.683	94.808	97.124							1.5	1.4748
	comp 31	6.403	7.401	4.738	5.011	6.128	20	450								49.334	55.053	30.705	39.41	49.573							1.5	1.4748
	comp 32	7.018	10.277	7.157	7.143	5.256	20	450								45.136	37.977	38.396	39.217	40.14							1.5	1.4748
	comp 33	9.387	5.503	4.693	6.75	4.43	20	450								138.811	161.966	64.641	58.078	174.413							1.5	1.4748
	comp 34	3.606	4.243	4.738	4.206	4.014	20	450								57.101	58.673	68.015	70.937	64.203							1.5	1.4748
	comp 38	5.27	4.807	7.517	8.944	8.062	30	450								39.962	9.192	10.817	37.216	8.602							1.5	1.4748
	comp 39	8.602	12.134	19.925	11.241	17.717	30	450								9.849	12.706	11.194	12.777	11.194							1.5	1.4748
	comp 41	11.949	12.737	10.525	10.028	13.421	30	450								21.929	22.559	23.856	24.148	24.352							1.5	1.4748
	comp 42	8.322	9.621	7.923	7.923	12.565	30	450								25.495	24.187	20.5	23.927	27.536							1.5	1.4748
	comp 43	10.61	8.265	16.854	12.445	11.102	35	450								10.668	10.63	9.906	9.618	10.785							1.5	1.4748
	comp 44	8.8	15.934	6.2	7.718	6.562	35	450								36.473	31.484	37.925	17.014	16.292							1.5	1.4748
	comp 45	3.953	7.558	4.008	6.755	4.279	35	450								31.82	30.093	28.78	33.242	35.139							1.5	1.4748
	comp 46	4.67	5.858	7.058	5.9	5.25	35	450								33.898	27.244	79.292	61.602	58.789							1.5	1.4748
	comp 47	6.009	10.262	5.821	6.175	9.003	35	450								13.271	16.651	18.795	25.71	55.731							1.5	1.4748
	comp 50	34.475	20.248	18.111	25.962	23.345	35	450								22.804	17.263	36.674	19.416	28.231							1.5	1.4748
	comp 51	15.556	10.296	12.042	7.211	9.22	35	450								84.024	88.323	80.1	88.295	84.024							1.5	1.4748
	comp 52	10.124	12.748	6.671	10	11.673	35	450								84.336	91.389	82.873	85.703	85.699							1.5	1.4748
	comp 53	6.708	9.179	6.708	8.86	8.732	35	450								90.306	80.062	83.014	83.385	80.822							1.5	1.4748
	comp 54	13.509	18.028	13.829	11.281	9.862	35	450								24.627	27.074	58.822	66.002	63.64							1.5	1.4748
	comp 58	15.033	22.361	31.765	31.241	30.61	20	450								107.87	114.425	126.301	125.718	125.929							0.74	0.3036
	comp 60	26.249	45.486	24.187	43.105	44.407	35	450								108.041	51.225	63.246	124.904	99.504							12	1.2145
	comp 61						35	450																			12	1.2145
video				clusters (diameter um)					VPP used	KHz							zoom	Vessel sizes for clustering observations (um)											Hz acquisition	pixel interpolation ((µm/pixel))
comp 2				7.56867	11.1067	12.5579	11.8146	8.91959	5	450							2	10.8059	6.71329	10.1378	5.67945	8.76031							1.5	1.4748
comp 3				19.0559	10.7793	16.5192	12.4503	14.4516	5	450							4	53.3406	105.883	120.357	77.5081	86.7507							1.5	1.4748
comp 4				15.9455	11.1288	20.6708	29.0211	19.3671	20	450							4	33.5045	26.4048	13.4177	27.9489	27.6407							1.5	1.4748
comp 5				10.4342	14.8144	14.7303	11.3574	18.0398	20	450							3	33.2774	38.8949	80.7925	12.6862	37.9333							1.5	1.4748
comp 6				21.4539	13.7658	11.9444	15.2893	8.3046	20	450							5	68.3245	60.629	60.1689	59.4743	67.1639							1.5	1.4748
comp 8				17.2566	16.2331	13.6699	26.25	28.1082	20	450							3	31.7274	31.7878	30.3765	48.2201	55.7356							1.5	1.4748
comp 10				18.2492	24.9212	13.5254	13.0903	18.8008	40	450							2	59.8562	63.294	44.7218	23.7251	9.30599							1.5	1.4748
comp 11				18.9704	15.6152	25.4963	21.5852	27.3354	20	450							2	54.4791	45.3236	46.7644	22.2901	54.0249							1.5	1.4748
comp 12				17.121	21.7032	15.1845	11.819	19.2284	20	450							2	51.006	52.5456	52.2581	47.5756	44.8546							1.5	1.4748
comp 15				15.5075	14.1227	12.1715	9.61422	14.3321	20	450							0	24.7884	49.4663	41.5304	35.7005	50.683							1.5	1.4748
comp 16				19.2122	14.6212	15.6668	12.1243	12.3116	20	450							0	112.833	97.707	62.5876	62.8825	126.833							1.5	1.4748
comp 17				7.9005	23.7856	9.40775	14.9958	12.9369	20	450							0	132.764	87.1504	96.9563	94.3179	53.2772							1.5	1.4748
comp 20				15.0046	10.6495	9.48444	15.9573	13.0328	20	450							0	73.2445	30.6891	107.174	101.494	42.2574							1.5	1.4748
comp 21				8.65855	15.5813	14.3985	12.1243	16.2818	20	450							0	38.3242	39.0896	105.419	34.1298	110.34							1.5	1.4748
comp 22				12.173	13.1287	18.8804	10.9991	12.6508	20	450							0	50.2568	52.8672	115.76	151.646	161.671							1.5	1.4748
comp 23				12.3839	15.394	12.5918	12.229	12.5358	20	450							0	142.805	119.931	163.995	160.597	140.973							1.5	1.4748
comp 24				32.3453	26.4387	24.1897	27.1584	24.5362	20	450							0	145.048	159.006	150.952	168.736	145.089							1.5	1.4748
comp 25				37.575	28.6834	14.1655	24.4743	24.2885	20	450							0	144.48	136.612	153.311	160.871	144.97							1.5	1.4748
comp 26				18.3391	20.4879	16.267	14.8394	14.6521	20	450							0	141.329	149.228	134.592	157.593	131.921							1.5	1.4748
comp 30				10.2558	10.9843	18.6842	12.5137	13.8012	20	450							0	35.7005	39.6824	96.8693	139.823	143.238							1.5	1.4748
comp 31				9.44314	10.915	6.9876	7.39022	9.03757	20	450							0	72.7578	81.1922	45.2837	58.1219	73.1103							1.5	1.4748
comp 32				10.3501	15.1565	10.5551	10.5345	7.75155	20	450							0	66.5666	56.0085	56.6264	57.8372	59.1985							1.5	1.4748
comp 33				13.8439	8.11582	6.92124	9.9549	6.53336	20	450							0	204.718	238.867	95.3325	85.6534	257.224							1.5	1.4748
comp 34				5.31813	6.25758	6.9876	6.20301	5.91985	20	450							0	84.2126	86.5309	100.309	104.618	94.6866							1.5	1.4748
comp 38				7.7722	7.08936	11.0861	13.1906	11.8898	30	450							0	58.936	13.5564	15.9529	54.8862	12.6862							1.5	1.4748
comp 39				12.6862	17.8952	29.3854	16.5782	26.129	30	450							0	14.5253	18.7388	16.5089	18.8435	16.5089							1.5	1.4748
comp 41				17.6224	18.7845	15.5223	14.7893	19.7933	30	450							0	32.3409	33.27	35.1828	35.6135	35.9143							1.5	1.4748
comp 42				12.2733	14.1891	11.6848	11.6848	18.5309	30	450							0	37.6	35.671	30.2334	35.2875	40.6101							1.5	1.4748
comp 43				15.6476	12.1892	24.8563	18.3539	16.3732	35	450							0	15.7332	15.6771	14.6094	14.1846	15.9057							1.5	1.4748
comp 44				12.9782	23.4995	9.14376	11.3825	9.67764	35	450							0	53.7904	46.4326	55.9318	25.0922	24.0274							1.5	1.4748
comp 45				5.82988	11.1465	5.911	9.96227	6.31067	35	450							0	46.9281	44.3812	42.4447	49.0253	51.823							1.5	1.4748
comp 46				6.88732	8.63938	10.4091	8.70132	7.7427	35	450							0	49.9928	40.1795	116.94	90.8506	86.702							1.5	1.4748
comp 47				8.86207	15.1344	8.58481	9.10689	13.2776	35	450							0	19.5721	24.5569	27.7189	37.9171	82.1921							1.5	1.4748
comp 50				50.8437	29.8618	26.7101	38.2888	34.4292	35	450							0	33.6313	25.4595	54.0868	28.6347	41.6351							1.5	1.4748
comp 51				22.942	15.1845	17.7595	10.6348	13.5977	35	450							0	123.919	130.259	118.131	130.217	123.919							1.5	1.4748
comp 52				14.9309	18.8008	9.83839	14.748	17.2153	35	450							0	124.379	134.78	122.221	126.395	126.389							1.5	1.4748
comp 53				9.89296	13.5372	9.89296	13.0667	12.878	35	450							0	133.183	118.075	122.429	122.976	119.196							1.5	1.4748
comp 54				19.9231	26.5877	20.395	16.6372	14.5445	35	450							0	36.3199	39.9287	86.7507	97.3397	93.8563							1.5	1.4748
comp 58				4.56402	6.7888	9.64385	9.48477	9.2932	20	450							0	32.7493	34.7394	38.345	38.168	38.232							0.74	0.3036
comp 60					55.2427	29.3751	52.351	53.9323	35	450							0	131.216	62.2128	76.8123	151.696	120.848							12	1.2145
comp 61				0	0	0	0	0	35	450							0	0	0	0	0	0							12	1.2145
video	0	0	0	Cluster diameter average			standard deviation		VPP used	KHz	0	0					zoom	Vessel size average			standard deviation		0					0	Hz acquisition	pixel interpolation ((µm/pixel))
comp 2	1	0	0	10.3935			1.8636		5	450	0	0	0	0	0	0	2	8.41934			1.95869		0	0	0	0	0	0	1.5	1.4748
comp 3	2	0	0	14.6513			2.9246		5	450	0	0	0	0	0	0	4	88.7679			23.1376		0	0	0	0	0	0	1.5	1.4748
comp 4	3	0	0	19.2267			5.90554		20	450	0	0	0	0	0	0	4	25.7833			6.64907		0	0	0	0	0	0	1.5	1.4748
comp 5	4	0	0	13.8752			2.7253		20	450	0	0	0	0	0	0	3	40.7169			22.1729		0	0	0	0	0	0	1.5	1.4748
comp 6	5	0	0	14.1516			4.33188		20	450	0	0	0	0	0	0	5	63.1521			3.78524		0	0	0	0	0	0	1.5	1.4748
comp 8	6	0	0	20.3036			5.76419		20	450	0	0	0	0	0	0	3	39.5695			10.4187		0	0	0	0	0	0	1.5	1.4748
comp 10	7	0	0	17.7174			4.29729		40	450	0	0	0	0	0	0	2	40.1806			20.8135		0	0	0	0	0	0	1.5	1.4748
comp 11	8	0	0	21.8005			4.25697		20	450	0	0	0	0	0	0	2	44.5764			11.7419		0	0	0	0	0	0	1.5	1.4748
comp 12	9	0	0	17.0112			3.38342		20	450	0	0	0	0	0	0	2	49.648			2.97741		0	0	0	0	0	0	1.5	1.4748
comp 15	10	0	0	13.1496			2.06691		20	450	0	0	0	0	0	0	0	40.4337			9.53955		0	0	0	0	0	0	1.5	1.4748
comp 23	16	0	0	13.0269			1.19025		20	450	0	0	0	0	0	0	0	145.66			15.8202		0	0	0	0	0	0	1.5	1.4748
comp 24	17	0	0	26.9337			2.92775		20	450	0	0	0	0	0	0	0	153.766			9.06388		0	0	0	0	0	0	1.5	1.4748
comp 25	18	0	0	25.8373			7.56784		20	450	0	0	0	0	0	0	0	148.049			8.30805		0	0	0	0	0	0	1.5	1.4748
comp 26	19	0	0	16.9171			2.22001		20	450	0	0	0	0	0	0	0	142.932			9.46517		0	0	0	0	0	0	1.5	1.4748
comp 31	21	0	0	8.75471			1.42866		20	450	0	0	0	0	0	0	0	66.0932			12.7923		0	0	0	0	0	0	1.5	1.4748
comp 32	22	0	0	10.8696			2.39085		20	450	0	0	0	0	0	0	0	59.2474			3.81894		0	0	0	0	0	0	1.5	1.4748
comp 33	23	0	0	9.07385			2.66592		20	450	0	0	0	0	0	0	0	176.359			72.1714		0	0	0	0	0	0	1.5	1.4748
comp 34	24	0	0	6.13723			0.540393		20	450	0	0	0	0	0	0	0	94.0713			7.80466		0	0	0	0	0	0	1.5	1.4748
comp 38	25	0	0	10.2056			2.37295		30	450	0	0	0	0	0	0	0	31.2035			21.0563		0	0	0	0	0	0	1.5	1.4748
comp 39	26	0	0	20.5348			6.22656		30	450	0	0	0	0	0	0	0	17.0251			1.61402		0	0	0	0	0	0	1.5	1.4748
comp 41	27	0	0	17.3024			1.89674		30	450	0	0	0	0	0	0	0	34.4643			1.40532		0	0	0	0	0	0	1.5	1.4748
comp 42	28	0	0	13.6726			2.5973		30	450	0	0	0	0	0	0	0	35.8804			3.39444		0	0	0	0	0	0	1.5	1.4748
comp 43	29	0	0	17.484			4.18922		35	450	0	0	0	0	0	0	0	15.222			0.690994		0	0	0	0	0	0	1.5	1.4748
comp 44	30	0	0	13.3363			5.25735		35	450	0	0	0	0	0	0	0	41.0549			13.836		0	0	0	0	0	0	1.5	1.4748
comp 45	31	0	0	7.83207			2.25997		35	450	0	0	0	0	0	0	0	46.9205			3.31498		0	0	0	0	0	0	1.5	1.4748
comp 46	32	0	0	8.47597			1.1727		35	450	0	0	0	0	0	0	0	76.9329			28.1648		0	0	0	0	0	0	1.5	1.4748
comp 47	33	0	0	10.9932			2.69326		35	450	0	0	0	0	0	0	0	38.3914			22.7077		0	0	0	0	0	0	1.5	1.4748
comp 50	34	0	0	36.0267			8.3907		35	450	0	0	0	0	0	0	0	36.6895			10.271		0	0	0	0	0	0	1.5	1.4748
comp 51	35	0	0	16.0237			4.15948		35	450	0	0	0	0	0	0	0	125.289			4.56014		0	0	0	0	0	0	1.5	1.4748
comp 52	36	0	0	15.1067			3.03338		35	450	0	0	0	0	0	0	0	126.833			4.26251		0	0	0	0	0	0	1.5	1.4748
comp 53	37	0	0	11.8536			1.61516		35	450	0	0	0	0	0	0	0	123.172			5.34036		0	0	0	0	0	0	1.5	1.4748
comp 54	38	0	0	19.6175			4.09632		35	450	0	0	0	0	0	0	0	70.8391			26.9528		0	0	0	0	0	0	1.5	1.4748
comp 58	39	0	0	7.95493			1.99208		20	450	0	0	0	0	0	0	0	36.4468			2.29517		0	0	0	0	0	0	0.74	0.3036
comp 60	40	0	0	47.7253			10.6438		35	450	0	0	0	0	0	0	0	108.557			33.7075		0	0	0	0	0	0	12	1.2145
				count	max	min
				34	36.0267	6.13723
Fig 6d,e
		1	2	3	4	5		1	2	3	4	5				1	2	3	4	5
video	0	Cluster diameter measurements						flow measurements					VPP used	KHz	zoom	Vessel size measurements					standard deviation			pixel interpolation ((µm/pixel))
upstream		distance moved pixels	frames used	velocity (pixels/frames)	velocity (um/s)		average (um/s)	stad dev	clus size (pix)	clus size (um)	voltage	vessel size (pix)	Vessel size (um)		average (um/s)	stad dev	clus size (pix)	clus size (um)		vessel size (pix)	Vessel size (um)
comp 98	freq (frames /s)	13.59	20	0.6795	0.803984		1.00369	0.188461	5.099	4.02209	40	33.35	26.3065		1.00369	0.188461	5.099	4.02209		33.35	26.3065
	1.5	14.514	20	0.7257	0.858648										0.267464	0.0495593	4.833	3.31399		45.7	31.3365
	dist change (um/pix)	21.641	20	1.08205	1.28028										3.63238	2.31766	7.782	5.33612		30.73	21.0716
	0.7888	18.118	20	0.9059	1.07186										0.532309	0.182819	7.126	4.8863		24.6	16.8682
															0.378476	0.217314	5.483	3.75969		48.76	33.4347
															0.288748	0.088246	5.534	4.36522		25.5	20.1144
															0.39822	0.14799	12.806	8.78107		47.51	32.5776
comp 96	freq	6.265	20	0.31325	0.322193		0.267464	0.0495593	4.833	3.31399	40	45.7	31.3365		0.469936	0.0751389	25.194	6.39424		123.491	31.342
	1.5	6.346	20	0.3173	0.326359										0.189429	0.0155245	11.597	8.71862		45.486	34.1964
	dist change (um/pix)	4.738	20	0.2369	0.243663										0.436164	0.110356	16.279	12.2386		73.593	55.3272
	0.6857	4.807	20	0.24035	0.247212										0.233014	0.0582107	6.864	5.16036		34.34	25.8168
		3.848	20	0.1924	0.197893										0.250589	0.0123353	10.512	7.90292		50.488	37.9569
															0.205557	0.0576783	4.61	3.4658		72.422	54.4469
															0.107309	0.0169483	4.643	3.18371		31.385	21.5207
comp 95	freq	36.494	5	7.2988	7.50718		3.63238	2.31766	7.782	5.33612	40	30.73	21.0716
	1.5	16.125	5	3.225	3.31707
	dist change (um/pix)	8.34	5	1.668	1.71562										1.00369	0.188461	5.099	4.02209
	0.6857	9.672	5	1.9344	1.98963										0.267464	0.0495593	4.833	3.31399
															3.63238	2.31766	7.782	5.33612
															0.532309	0.182819	7.126	4.8863
															0.378476	0.217314	5.483	3.75969
	freq	6.872	10	0.6872	0.70682		0.532309	0.182819	7.126	4.8863	40	24.6	16.8682		0.288748	0.088246	5.534	4.36522
	1.5	3.887	10	0.3887	0.399797										0.39822	0.14799	12.806	8.78107
	dist change (um/pix)	4.714	10	0.4714	0.484858										0.189429	0.0155245	11.597	8.71862
	0.6857	4	10	0.4	0.41142										0.233014	0.0582107	6.864	5.16036
		8.246	10	0.8246	0.848142										0.250589	0.0123353	10.512	7.90292
		3.333	10	0.3333	0.342816										0.205557	0.0576783	4.61	3.4658
															0.107309	0.0169483	4.643	3.18371
	freq	2.693	20	0.13465	0.138494		0.378476	0.217314	5.483	3.75969	40	48.76	33.4347
	1.5	10.817	20	0.54085	0.556291
	dist change (um/pix)	3.092	20	0.1546	0.159014
	0.6857	13.44	20	0.672	0.691186
		6.755	20	0.33775	0.347393
comp 94	freq	5.852	20	0.2926	0.346204		0.288748	0.088246	5.534	4.36522	40	25.5	20.1144
	1.5	3.041	20	0.15205	0.179906
	dist change (um/pix)	4	20	0.2	0.23664
	0.7888	4.257	20	0.21285	0.251844
		7.254	20	0.3627	0.429147
total distance
comp 85	freq	17.493	30	0.5831	0.599748		0.39822	0.14799	12.806	8.78107	35	47.51	32.5776
	1.5	13.892	30	0.463067	0.476287
	dist change (um/pix)	8.602	30	0.286733	0.29492
	0.6857	5.099	30	0.169967	0.174819
		12.989	30	0.432967	0.445328
comp 84	freq	20.396	10	2.0396	0.383061		0.469936	0.0751389	25.194	6.39424	35	123.491	31.342
	0.74	32.487	10	3.2487	0.610145
	dist change (um/pix)	24.187	10	2.4187	0.454261
	0.2538	24.331	10	2.4331	0.456965
		23.707	10	2.3707	0.445246
comp 83	freq	9.179	25	0.36716	0.204263		0.189429	0.0155245	11.597	8.71862	35	45.486	34.1964
	0.74	8.746	25	0.34984	0.194627
	dist change (um/pix)	8.732	25	0.34928	0.194316
	0.7518	8.746	25	0.34984	0.194627
		7.159	25	0.28636	0.159311
	freq	45.486	40	1.13715	0.632633		0.436164	0.110356	16.279	12.2386	35	73.593	55.3272
	0.74	33.287	40	0.832175	0.462966
	dist change (um/pix)	27.459	40	0.686475	0.381908
	0.7518	28.636	40	0.7159	0.398278
		21.932	40	0.5483	0.305037
comp 81	freq	5.696	15	0.379733	0.211258		0.233014	0.0582107	6.864	5.16036	36	34.34	25.8168
	0.74	5.831	15	0.388733	0.216265
	dist change (um/pix)	8.724	15	0.5816	0.323563
	0.7518	7.134	15	0.4756	0.264591
		4.028	15	0.268533	0.149394
comp 79	freq	9.513	20	0.47565	0.264619		0.250589	0.0123353	10.512	7.90292	44	50.488	37.9569
	0.74	9.5	20	0.475	0.264258
	dist change (um/pix)	8.515	20	0.42575	0.236858
	0.7518	8.515	20	0.42575	0.236858
		9	20	0.45	0.250349
comp 78	freq	10.44	25	0.4176	0.232324		0.205557	0.0576783	4.61	3.4658	44	72.422	54.4469
	0.74	7.071	25	0.28284	0.157353
	dist change (um/pix)	6.964	25	0.27856	0.154972
	0.7518	13.01	25	0.5204	0.289515
		6.265	25	0.2506	0.139417
		11.673	25	0.46692	0.259763
comp 10	freq	5.077	40	0.126925	0.130549		0.107309	0.0169483	4.643	3.18371	40	31.385	21.5207
	1.5	4.028	40	0.1007	0.103575
	dist change (um/pix)	4.773	40	0.119325	0.122732
	0.6857	3.655	40	0.091375	0.0939838
		3.333	40	0.083325	0.0857039

## Sheet: Sup. Fig. 3, 4
x	y	z	pressure
71.228	100.103	96.7162	6.13422
71.0137	100.103	96.7162	6.71407
70.7994	100.103	96.7162	10.1321
70.5851	100.103	96.7162	10.5289
70.3708	100.103	96.7162	11.0477
70.1565	100.103	96.7162	11.9633
69.9422	100.103	96.7162	11.6886
69.728	100.103	96.7162	12.9398
69.5137	100.103	96.7162	14.3132
69.2994	100.103	96.7162	11.5055
69.0851	100.103	96.7162	9.67437
68.8708	100.103	96.7162	10.1321
68.6565	100.103	96.7162	7.50755
68.4422	100.103	96.7162	8.36207
68.228	100.103	96.7162	8.75881
71.228	100.103	96.5019	6.83615
71.0137	100.103	96.5019	6.98874
70.7994	100.103	96.5019	9.33866
70.5851	100.103	96.5019	8.20948
70.3708	100.103	96.5019	9.97955
70.1565	100.103	96.5019	10.4678
69.9422	100.103	96.5019	11.0477
69.728	100.103	96.5019	11.1698
69.5137	100.103	96.5019	9.67437
69.2994	100.103	96.5019	10.712
69.0851	100.103	96.5019	9.33866
68.8708	100.103	96.5019	9.3997
68.6565	100.103	96.5019	7.62963
68.4422	100.103	96.5019	9.33866
68.228	100.103	96.5019	8.94192
71.228	100.103	96.2876	6.98874
71.0137	100.103	96.2876	8.48415
70.7994	100.103	96.2876	7.69066
70.5851	100.103	96.2876	7.56859
70.3708	100.103	96.2876	9.27763
70.1565	100.103	96.2876	9.12503
69.9422	100.103	96.2876	9.33866
69.728	100.103	96.2876	9.79644
69.5137	100.103	96.2876	10.5289
69.2994	100.103	96.2876	7.69066
69.0851	100.103	96.2876	8.48415
68.8708	100.103	96.2876	7.29392
68.6565	100.103	96.2876	8.66726
68.4422	100.103	96.2876	9.52177
68.228	100.103	96.2876	10.1932
71.228	100.103	96.0733	8.60622
71.0137	100.103	96.0733	6.89718
70.7994	100.103	96.0733	7.7517
70.5851	100.103	96.0733	6.65304
70.3708	100.103	96.0733	7.29392
70.1565	100.103	96.0733	6.50044
69.9422	100.103	96.0733	8.02637
69.728	100.103	96.0733	6.98874
69.5137	100.103	96.0733	6.71407
69.2994	100.103	96.0733	8.20948
69.0851	100.103	96.0733	7.56859
68.8708	100.103	96.0733	5.92059
68.6565	100.103	96.0733	8.81985
68.4422	100.103	96.0733	7.96533
68.228	100.103	96.0733	9.064
71.228	100.103	95.859	7.81274
71.0137	100.103	95.859	7.81274
70.7994	100.103	95.859	7.35496
70.5851	100.103	95.859	7.23289
70.3708	100.103	95.859	6.04266
70.1565	100.103	95.859	5.64592
69.9422	100.103	95.859	6.19526
69.728	100.103	95.859	6.65304
69.5137	100.103	95.859	5.92059
69.2994	100.103	95.859	7.11081
69.0851	100.103	95.859	6.77511
68.8708	100.103	95.859	5.98163
68.6565	100.103	95.859	8.66726
68.4422	100.103	95.859	9.27763
68.228	100.103	95.859	9.97955
71.228	100.103	95.6448	6.98874
71.0137	100.103	95.6448	8.14844
70.7994	100.103	95.6448	6.89718
70.5851	100.103	95.6448	6.13422
70.3708	100.103	95.6448	5.85955
70.1565	100.103	95.6448	5.92059
69.9422	100.103	95.6448	6.50044
69.728	100.103	95.6448	5.92059
69.5137	100.103	95.6448	5.64592
69.2994	100.103	95.6448	6.50044
69.0851	100.103	95.6448	6.43941
68.8708	100.103	95.6448	6.89718
68.6565	100.103	95.6448	6.50044
68.4422	100.103	95.6448	8.48415
68.228	100.103	95.6448	9.52177
71.228	100.103	95.4305	8.81985
71.0137	100.103	95.4305	7.96533
70.7994	100.103	95.4305	7.35496
70.5851	100.103	95.4305	6.25629
70.3708	100.103	95.4305	6.13422
70.1565	100.103	95.4305	6.65304
69.9422	100.103	95.4305	6.25629
69.728	100.103	95.4305	6.13422
69.5137	100.103	95.4305	6.37837
69.2994	100.103	95.4305	6.04266
69.0851	100.103	95.4305	6.04266
68.8708	100.103	95.4305	6.13422
68.6565	100.103	95.4305	6.37837
68.4422	100.103	95.4305	7.50755
68.228	100.103	95.4305	9.00296
71.228	100.103	95.2162	9.064
71.0137	100.103	95.2162	7.81274
70.7994	100.103	95.2162	6.98874
70.5851	100.103	95.2162	8.42311
70.3708	100.103	95.2162	6.83615
70.1565	100.103	95.2162	5.85955
69.9422	100.103	95.2162	6.43941
69.728	100.103	95.2162	6.71407
69.5137	100.103	95.2162	6.77511
69.2994	100.103	95.2162	6.50044
69.0851	100.103	95.2162	6.19526
68.8708	100.103	95.2162	6.31733
68.6565	100.103	95.2162	6.83615
68.4422	100.103	95.2162	6.83615
68.228	100.103	95.2162	7.69066
71.228	100.103	95.0019	8.60622
71.0137	100.103	95.0019	6.71407
70.7994	100.103	95.0019	7.50755
70.5851	100.103	95.0019	7.17185
70.3708	100.103	95.0019	6.50044
70.1565	100.103	95.0019	7.17185
69.9422	100.103	95.0019	6.19526
69.728	100.103	95.0019	6.65304
69.5137	100.103	95.0019	6.19526
69.2994	100.103	95.0019	6.04266
69.0851	100.103	95.0019	5.98163
68.8708	100.103	95.0019	6.25629
68.6565	100.103	95.0019	5.73748
68.4422	100.103	95.0019	6.71407
68.228	100.103	95.0019	6.83615
71.228	100.103	94.7876	10.712
71.0137	100.103	94.7876	9.27763
70.7994	100.103	94.7876	8.02637
70.5851	100.103	94.7876	8.14844
70.3708	100.103	94.7876	7.50755
70.1565	100.103	94.7876	6.37837
69.9422	100.103	94.7876	6.592
69.728	100.103	94.7876	7.62963
69.5137	100.103	94.7876	7.29392
69.2994	100.103	94.7876	6.25629
69.0851	100.103	94.7876	6.592
68.8708	100.103	94.7876	7.17185
68.6565	100.103	94.7876	5.79852
68.4422	100.103	94.7876	6.71407
68.228	100.103	94.7876	7.69066
71.228	100.103	94.5733	9.00296
71.0137	100.103	94.5733	9.12503
70.7994	100.103	94.5733	8.30103
70.5851	100.103	94.5733	7.50755
70.3708	100.103	94.5733	5.98163
70.1565	100.103	94.5733	6.31733
69.9422	100.103	94.5733	8.36207
69.728	100.103	94.5733	8.81985
69.5137	100.103	94.5733	7.29392
69.2994	100.103	94.5733	7.35496
69.0851	100.103	94.5733	6.71407
68.8708	100.103	94.5733	6.89718
68.6565	100.103	94.5733	6.43941
68.4422	100.103	94.5733	6.43941
68.228	100.103	94.5733	9.12503
71.228	100.103	94.359	10.8341
71.0137	100.103	94.359	7.7517
70.7994	100.103	94.359	8.36207
70.5851	100.103	94.359	7.23289
70.3708	100.103	94.359	6.98874
70.1565	100.103	94.359	7.04978
69.9422	100.103	94.359	7.29392
69.728	100.103	94.359	9.064
69.5137	100.103	94.359	7.81274
69.2994	100.103	94.359	7.35496
69.0851	100.103	94.359	7.56859
68.8708	100.103	94.359	6.25629
68.6565	100.103	94.359	6.25629
68.4422	100.103	94.359	6.25629
68.228	100.103	94.359	6.43941
71.228	100.103	94.1448	10.5899
71.0137	100.103	94.1448	9.52177
70.7994	100.103	94.1448	9.33866
70.5851	100.103	94.1448	7.96533
70.3708	100.103	94.1448	7.29392
70.1565	100.103	94.1448	7.62963
69.9422	100.103	94.1448	6.19526
69.728	100.103	94.1448	7.17185
69.5137	100.103	94.1448	7.416
69.2994	100.103	94.1448	6.65304
69.0851	100.103	94.1448	6.592
68.8708	100.103	94.1448	5.98163
68.6565	100.103	94.1448	7.35496
68.4422	100.103	94.1448	5.98163
68.228	100.103	94.1448	6.83615
71.228	100.103	93.9305	11.6886
71.0137	100.103	93.9305	9.97955
70.7994	100.103	93.9305	8.94192
70.5851	100.103	93.9305	7.56859
70.3708	100.103	93.9305	6.13422
70.1565	100.103	93.9305	6.65304
69.9422	100.103	93.9305	7.44652
69.728	100.103	93.9305	8.14844
69.5137	100.103	93.9305	6.98874
69.2994	100.103	93.9305	6.65304
69.0851	100.103	93.9305	6.37837
68.8708	100.103	93.9305	6.592
68.6565	100.103	93.9305	5.85955
68.4422	100.103	93.9305	6.19526
68.228	100.103	93.9305	7.29392
71.228	100.103	93.7162	9.21659
71.0137	100.103	93.7162	11.2918
70.7994	100.103	93.7162	8.42311
70.5851	100.103	93.7162	7.56859
70.3708	100.103	93.7162	8.02637
70.1565	100.103	93.7162	6.31733
69.9422	100.103	93.7162	5.92059
69.728	100.103	93.7162	7.04978
69.5137	100.103	93.7162	6.592
69.2994	100.103	93.7162	6.98874
69.0851	100.103	93.7162	7.17185
68.8708	100.103	93.7162	5.73748
68.6565	100.103	93.7162	6.43941
68.4422	100.103	93.7162	5.98163
68.228	100.103	93.7162	6.43941
71.228	99.8885	96.7162	6.43941
71.0137	99.8885	96.7162	7.90429
70.7994	99.8885	96.7162	9.00296
70.5851	99.8885	96.7162	9.85748
70.3708	99.8885	96.7162	9.91852
70.1565	99.8885	96.7162	12.1464
69.9422	99.8885	96.7162	12.8788
69.728	99.8885	96.7162	12.8788
69.5137	99.8885	96.7162	10.3763
69.2994	99.8885	96.7162	11.1087
69.0851	99.8885	96.7162	8.94192
68.8708	99.8885	96.7162	9.46074
68.6565	99.8885	96.7162	9.7354
68.4422	99.8885	96.7162	8.54518
68.228	99.8885	96.7162	7.69066
71.228	99.8885	96.5019	6.31733
71.0137	99.8885	96.5019	6.50044
70.7994	99.8885	96.5019	7.04978
70.5851	99.8885	96.5019	8.30103
70.3708	99.8885	96.5019	9.67437
70.1565	99.8885	96.5019	10.9256
69.9422	99.8885	96.5019	10.5289
69.728	99.8885	96.5019	11.1087
69.5137	99.8885	96.5019	10.0711
69.2994	99.8885	96.5019	9.52177
69.0851	99.8885	96.5019	9.91852
68.8708	99.8885	96.5019	9.21659
68.6565	99.8885	96.5019	8.75881
68.4422	99.8885	96.5019	9.27763
68.228	99.8885	96.5019	6.89718
71.228	99.8885	96.2876	7.04978
71.0137	99.8885	96.2876	6.592
70.7994	99.8885	96.2876	7.7517
70.5851	99.8885	96.2876	9.064
70.3708	99.8885	96.2876	7.96533
70.1565	99.8885	96.2876	8.54518
69.9422	99.8885	96.2876	9.12503
69.728	99.8885	96.2876	8.20948
69.5137	99.8885	96.2876	8.60622
69.2994	99.8885	96.2876	8.66726
69.0851	99.8885	96.2876	8.81985
68.8708	99.8885	96.2876	7.56859
68.6565	99.8885	96.2876	8.30103
68.4422	99.8885	96.2876	10.712
68.228	99.8885	96.2876	7.50755
71.228	99.8885	96.0733	8.94192
71.0137	99.8885	96.0733	7.17185
70.7994	99.8885	96.0733	6.19526
70.5851	99.8885	96.0733	6.98874
70.3708	99.8885	96.0733	7.04978
70.1565	99.8885	96.0733	7.96533
69.9422	99.8885	96.0733	7.69066
69.728	99.8885	96.0733	7.62963
69.5137	99.8885	96.0733	6.89718
69.2994	99.8885	96.0733	7.11081
69.0851	99.8885	96.0733	7.81274
68.8708	99.8885	96.0733	7.69066
68.6565	99.8885	96.0733	8.02637
68.4422	99.8885	96.0733	9.00296
68.228	99.8885	96.0733	9.97955
71.228	99.8885	95.859	7.69066
71.0137	99.8885	95.859	6.71407
70.7994	99.8885	95.859	6.77511
70.5851	99.8885	95.859	7.81274
70.3708	99.8885	95.859	6.37837
70.1565	99.8885	95.859	5.34074
69.9422	99.8885	95.859	6.31733
69.728	99.8885	95.859	6.04266
69.5137	99.8885	95.859	6.13422
69.2994	99.8885	95.859	6.592
69.0851	99.8885	95.859	6.19526
68.8708	99.8885	95.859	6.31733
68.6565	99.8885	95.859	7.62963
68.4422	99.8885	95.859	8.81985
68.228	99.8885	95.859	9.85748
71.228	99.8885	95.6448	8.48415
71.0137	99.8885	95.6448	8.66726
70.7994	99.8885	95.6448	6.98874
70.5851	99.8885	95.6448	7.29392
70.3708	99.8885	95.6448	5.92059
70.1565	99.8885	95.6448	6.31733
69.9422	99.8885	95.6448	6.71407
69.728	99.8885	95.6448	6.13422
69.5137	99.8885	95.6448	5.92059
69.2994	99.8885	95.6448	7.44652
69.0851	99.8885	95.6448	6.43941
68.8708	99.8885	95.6448	6.04266
68.6565	99.8885	95.6448	6.50044
68.4422	99.8885	95.6448	7.23289
68.228	99.8885	95.6448	8.66726
71.228	99.8885	95.4305	7.29392
71.0137	99.8885	95.4305	8.81985
70.7994	99.8885	95.4305	9.33866
70.5851	99.8885	95.4305	9.12503
70.3708	99.8885	95.4305	6.43941
70.1565	99.8885	95.4305	7.04978
69.9422	99.8885	95.4305	6.592
69.728	99.8885	95.4305	6.25629
69.5137	99.8885	95.4305	5.92059
69.2994	99.8885	95.4305	6.13422
69.0851	99.8885	95.4305	6.25629
68.8708	99.8885	95.4305	6.98874
68.6565	99.8885	95.4305	6.04266
68.4422	99.8885	95.4305	8.30103
68.228	99.8885	95.4305	8.08741
71.228	99.8885	95.2162	8.66726
71.0137	99.8885	95.2162	8.66726
70.7994	99.8885	95.2162	8.08741
70.5851	99.8885	95.2162	7.81274
70.3708	99.8885	95.2162	7.29392
70.1565	99.8885	95.2162	7.69066
69.9422	99.8885	95.2162	6.89718
69.728	99.8885	95.2162	6.43941
69.5137	99.8885	95.2162	5.92059
69.2994	99.8885	95.2162	6.98874
69.0851	99.8885	95.2162	6.13422
68.8708	99.8885	95.2162	6.71407
68.6565	99.8885	95.2162	6.25629
68.4422	99.8885	95.2162	7.04978
68.228	99.8885	95.2162	6.37837
71.228	99.8885	95.0019	10.8341
71.0137	99.8885	95.0019	10.9867
70.7994	99.8885	95.0019	7.23289
70.5851	99.8885	95.0019	6.98874
70.3708	99.8885	95.0019	7.56859
70.1565	99.8885	95.0019	7.35496
69.9422	99.8885	95.0019	7.90429
69.728	99.8885	95.0019	7.23289
69.5137	99.8885	95.0019	6.50044
69.2994	99.8885	95.0019	6.71407
69.0851	99.8885	95.0019	5.85955
68.8708	99.8885	95.0019	6.65304
68.6565	99.8885	95.0019	7.04978
68.4422	99.8885	95.0019	6.71407
68.228	99.8885	95.0019	6.43941
71.228	99.8885	94.7876	7.81274
71.0137	99.8885	94.7876	8.94192
70.7994	99.8885	94.7876	8.20948
70.5851	99.8885	94.7876	9.00296
70.3708	99.8885	94.7876	7.44652
70.1565	99.8885	94.7876	8.02637
69.9422	99.8885	94.7876	6.89718
69.728	99.8885	94.7876	8.08741
69.5137	99.8885	94.7876	7.7517
69.2994	99.8885	94.7876	7.23289
69.0851	99.8885	94.7876	6.50044
68.8708	99.8885	94.7876	5.73748
68.6565	99.8885	94.7876	6.19526
68.4422	99.8885	94.7876	6.04266
68.228	99.8885	94.7876	7.81274
71.228	99.8885	94.5733	9.52177
71.0137	99.8885	94.5733	8.66726
70.7994	99.8885	94.5733	8.60622
70.5851	99.8885	94.5733	7.90429
70.3708	99.8885	94.5733	6.89718
70.1565	99.8885	94.5733	7.44652
69.9422	99.8885	94.5733	8.36207
69.728	99.8885	94.5733	6.83615
69.5137	99.8885	94.5733	7.62963
69.2994	99.8885	94.5733	6.43941
69.0851	99.8885	94.5733	7.11081
68.8708	99.8885	94.5733	5.73748
68.6565	99.8885	94.5733	6.43941
68.4422	99.8885	94.5733	6.65304
68.228	99.8885	94.5733	6.31733
71.228	99.8885	94.359	12.0243
71.0137	99.8885	94.359	9.21659
70.7994	99.8885	94.359	8.60622
70.5851	99.8885	94.359	7.56859
70.3708	99.8885	94.359	8.48415
70.1565	99.8885	94.359	7.50755
69.9422	99.8885	94.359	9.3997
69.728	99.8885	94.359	8.75881
69.5137	99.8885	94.359	8.54518
69.2994	99.8885	94.359	7.81274
69.0851	99.8885	94.359	6.71407
68.8708	99.8885	94.359	6.31733
68.6565	99.8885	94.359	5.98163
68.4422	99.8885	94.359	6.19526
68.228	99.8885	94.359	6.19526
71.228	99.8885	94.1448	10.3763
71.0137	99.8885	94.1448	9.61333
70.7994	99.8885	94.1448	9.33866
70.5851	99.8885	94.1448	7.17185
70.3708	99.8885	94.1448	6.37837
70.1565	99.8885	94.1448	7.62963
69.9422	99.8885	94.1448	7.50755
69.728	99.8885	94.1448	8.30103
69.5137	99.8885	94.1448	7.35496
69.2994	99.8885	94.1448	7.62963
69.0851	99.8885	94.1448	6.77511
68.8708	99.8885	94.1448	6.43941
68.6565	99.8885	94.1448	6.50044
68.4422	99.8885	94.1448	6.04266
68.228	99.8885	94.1448	6.98874
71.228	99.8885	93.9305	10.1932
71.0137	99.8885	93.9305	10.1321
70.7994	99.8885	93.9305	9.79644
70.5851	99.8885	93.9305	8.94192
70.3708	99.8885	93.9305	7.04978
70.1565	99.8885	93.9305	6.04266
69.9422	99.8885	93.9305	8.02637
69.728	99.8885	93.9305	8.88089
69.5137	99.8885	93.9305	6.37837
69.2994	99.8885	93.9305	6.65304
69.0851	99.8885	93.9305	7.23289
68.8708	99.8885	93.9305	5.98163
68.6565	99.8885	93.9305	6.37837
68.4422	99.8885	93.9305	6.19526
68.228	99.8885	93.9305	7.23289
71.228	99.8885	93.7162	10.1932
71.0137	99.8885	93.7162	9.7354
70.7994	99.8885	93.7162	8.66726
70.5851	99.8885	93.7162	6.77511
70.3708	99.8885	93.7162	6.77511
70.1565	99.8885	93.7162	7.17185
69.9422	99.8885	93.7162	7.416
69.728	99.8885	93.7162	6.83615
69.5137	99.8885	93.7162	7.90429
69.2994	99.8885	93.7162	7.50755
69.0851	99.8885	93.7162	6.50044
68.8708	99.8885	93.7162	5.85955
68.6565	99.8885	93.7162	5.98163
68.4422	99.8885	93.7162	6.31733
68.228	99.8885	93.7162	6.43941
71.228	99.6742	96.7162	6.43941
71.0137	99.6742	96.7162	8.42311
70.7994	99.6742	96.7162	8.20948
70.5851	99.6742	96.7162	8.60622
70.3708	99.6742	96.7162	10.2542
70.1565	99.6742	96.7162	10.2542
69.9422	99.6742	96.7162	10.773
69.728	99.6742	96.7162	11.0477
69.5137	99.6742	96.7162	10.9867
69.2994	99.6742	96.7162	10.773
69.0851	99.6742	96.7162	9.97955
68.8708	99.6742	96.7162	11.2918
68.6565	99.6742	96.7162	10.9867
68.4422	99.6742	96.7162	8.36207
68.228	99.6742	96.7162	7.62963
71.228	99.6742	96.5019	6.592
71.0137	99.6742	96.5019	7.62963
70.7994	99.6742	96.5019	7.23289
70.5851	99.6742	96.5019	9.21659
70.3708	99.6742	96.5019	8.60622
70.1565	99.6742	96.5019	9.52177
69.9422	99.6742	96.5019	9.33866
69.728	99.6742	96.5019	9.97955
69.5137	99.6742	96.5019	9.61333
69.2994	99.6742	96.5019	9.33866
69.0851	99.6742	96.5019	8.54518
68.8708	99.6742	96.5019	8.42311
68.6565	99.6742	96.5019	9.12503
68.4422	99.6742	96.5019	9.52177
68.228	99.6742	96.5019	10.0711
71.228	99.6742	96.2876	6.43941
71.0137	99.6742	96.2876	6.19526
70.7994	99.6742	96.2876	6.43941
70.5851	99.6742	96.2876	8.48415
70.3708	99.6742	96.2876	9.12503
70.1565	99.6742	96.2876	8.36207
69.9422	99.6742	96.2876	8.54518
69.728	99.6742	96.2876	8.81985
69.5137	99.6742	96.2876	8.14844
69.2994	99.6742	96.2876	7.35496
69.0851	99.6742	96.2876	8.14844
68.8708	99.6742	96.2876	9.064
68.6565	99.6742	96.2876	10.5289
68.4422	99.6742	96.2876	9.46074
68.228	99.6742	96.2876	9.12503
71.228	99.6742	96.0733	8.02637
71.0137	99.6742	96.0733	8.20948
70.7994	99.6742	96.0733	7.11081
70.5851	99.6742	96.0733	6.98874
70.3708	99.6742	96.0733	7.23289
70.1565	99.6742	96.0733	8.48415
69.9422	99.6742	96.0733	6.50044
69.728	99.6742	96.0733	6.98874
69.5137	99.6742	96.0733	6.71407
69.2994	99.6742	96.0733	8.20948
69.0851	99.6742	96.0733	6.83615
68.8708	99.6742	96.0733	8.94192
68.6565	99.6742	96.0733	8.08741
68.4422	99.6742	96.0733	8.54518
68.228	99.6742	96.0733	8.94192
71.228	99.6742	95.859	9.52177
71.0137	99.6742	95.859	8.08741
70.7994	99.6742	95.859	7.04978
70.5851	99.6742	95.859	6.71407
70.3708	99.6742	95.859	7.50755
70.1565	99.6742	95.859	7.04978
69.9422	99.6742	95.859	6.31733
69.728	99.6742	95.859	6.31733
69.5137	99.6742	95.859	6.83615
69.2994	99.6742	95.859	6.89718
69.0851	99.6742	95.859	6.77511
68.8708	99.6742	95.859	7.29392
68.6565	99.6742	95.859	7.7517
68.4422	99.6742	95.859	7.44652
68.228	99.6742	95.859	9.00296
71.228	99.6742	95.6448	9.46074
71.0137	99.6742	95.6448	7.96533
70.7994	99.6742	95.6448	7.35496
70.5851	99.6742	95.6448	6.89718
70.3708	99.6742	95.6448	7.90429
70.1565	99.6742	95.6448	6.95822
69.9422	99.6742	95.6448	5.92059
69.728	99.6742	95.6448	6.43941
69.5137	99.6742	95.6448	6.04266
69.2994	99.6742	95.6448	6.1037
69.0851	99.6742	95.6448	6.50044
68.8708	99.6742	95.6448	7.29392
68.6565	99.6742	95.6448	6.77511
68.4422	99.6742	95.6448	8.88089
68.228	99.6742	95.6448	6.83615
71.228	99.6742	95.4305	8.20948
71.0137	99.6742	95.4305	7.81274
70.7994	99.6742	95.4305	8.08741
70.5851	99.6742	95.4305	8.08741
70.3708	99.6742	95.4305	7.416
70.1565	99.6742	95.4305	7.69066
69.9422	99.6742	95.4305	5.98163
69.728	99.6742	95.4305	6.50044
69.5137	99.6742	95.4305	6.13422
69.2994	99.6742	95.4305	6.50044
69.0851	99.6742	95.4305	6.50044
68.8708	99.6742	95.4305	6.83615
68.6565	99.6742	95.4305	8.08741
68.4422	99.6742	95.4305	7.62963
68.228	99.6742	95.4305	7.35496
71.228	99.6742	95.2162	6.98874
71.0137	99.6742	95.2162	8.30103
70.7994	99.6742	95.2162	9.46074
70.5851	99.6742	95.2162	8.02637
70.3708	99.6742	95.2162	7.62963
70.1565	99.6742	95.2162	8.08741
69.9422	99.6742	95.2162	6.89718
69.728	99.6742	95.2162	6.83615
69.5137	99.6742	95.2162	6.31733
69.2994	99.6742	95.2162	6.19526
69.0851	99.6742	95.2162	5.85955
68.8708	99.6742	95.2162	5.73748
68.6565	99.6742	95.2162	6.31733
68.4422	99.6742	95.2162	7.23289
68.228	99.6742	95.2162	9.00296
71.228	99.6742	95.0019	11.1698
71.0137	99.6742	95.0019	9.00296
70.7994	99.6742	95.0019	7.81274
70.5851	99.6742	95.0019	9.00296
70.3708	99.6742	95.0019	7.35496
70.1565	99.6742	95.0019	7.96533
69.9422	99.6742	95.0019	8.30103
69.728	99.6742	95.0019	9.79644
69.5137	99.6742	95.0019	8.66726
69.2994	99.6742	95.0019	5.85955
69.0851	99.6742	95.0019	6.19526
68.8708	99.6742	95.0019	6.43941
68.6565	99.6742	95.0019	6.04266
68.4422	99.6742	95.0019	6.31733
68.228	99.6742	95.0019	7.56859
71.228	99.6742	94.7876	9.33866
71.0137	99.6742	94.7876	7.81274
70.7994	99.6742	94.7876	7.81274
70.5851	99.6742	94.7876	7.56859
70.3708	99.6742	94.7876	8.02637
70.1565	99.6742	94.7876	8.75881
69.9422	99.6742	94.7876	7.11081
69.728	99.6742	94.7876	10.2542
69.5137	99.6742	94.7876	8.60622
69.2994	99.6742	94.7876	10.773
69.0851	99.6742	94.7876	7.04978
68.8708	99.6742	94.7876	6.19526
68.6565	99.6742	94.7876	6.43941
68.4422	99.6742	94.7876	6.89718
68.228	99.6742	94.7876	5.92059
71.228	99.6742	94.5733	9.52177
71.0137	99.6742	94.5733	9.064
70.7994	99.6742	94.5733	7.56859
70.5851	99.6742	94.5733	8.36207
70.3708	99.6742	94.5733	8.02637
70.1565	99.6742	94.5733	7.44652
69.9422	99.6742	94.5733	7.35496
69.728	99.6742	94.5733	9.7354
69.5137	99.6742	94.5733	9.33866
69.2994	99.6742	94.5733	8.14844
69.0851	99.6742	94.5733	7.23289
68.8708	99.6742	94.5733	6.19526
68.6565	99.6742	94.5733	6.71407
68.4422	99.6742	94.5733	6.77511
68.228	99.6742	94.5733	6.31733
71.228	99.6742	94.359	10.651
71.0137	99.6742	94.359	10.2542
70.7994	99.6742	94.359	9.33866
70.5851	99.6742	94.359	8.75881
70.3708	99.6742	94.359	8.08741
70.1565	99.6742	94.359	9.21659
69.9422	99.6742	94.359	7.96533
69.728	99.6742	94.359	9.46074
69.5137	99.6742	94.359	7.69066
69.2994	99.6742	94.359	8.20948
69.0851	99.6742	94.359	7.04978
68.8708	99.6742	94.359	6.43941
68.6565	99.6742	94.359	6.25629
68.4422	99.6742	94.359	6.31733
68.228	99.6742	94.359	6.37837
71.228	99.6742	94.1448	10.773
71.0137	99.6742	94.1448	9.85748
70.7994	99.6742	94.1448	9.12503
70.5851	99.6742	94.1448	6.31733
70.3708	99.6742	94.1448	7.81274
70.1565	99.6742	94.1448	7.7517
69.9422	99.6742	94.1448	8.88089
69.728	99.6742	94.1448	8.42311
69.5137	99.6742	94.1448	9.12503
69.2994	99.6742	94.1448	7.50755
69.0851	99.6742	94.1448	8.08741
68.8708	99.6742	94.1448	6.592
68.6565	99.6742	94.1448	5.79852
68.4422	99.6742	94.1448	6.19526
68.228	99.6742	94.1448	7.50755
71.228	99.6742	93.9305	9.064
71.0137	99.6742	93.9305	10.5899
70.7994	99.6742	93.9305	7.90429
70.5851	99.6742	93.9305	8.54518
70.3708	99.6742	93.9305	7.44652
70.1565	99.6742	93.9305	6.71407
69.9422	99.6742	93.9305	7.81274
69.728	99.6742	93.9305	7.62963
69.5137	99.6742	93.9305	7.17185
69.2994	99.6742	93.9305	6.83615
69.0851	99.6742	93.9305	8.36207
68.8708	99.6742	93.9305	8.14844
68.6565	99.6742	93.9305	6.19526
68.4422	99.6742	93.9305	5.98163
68.228	99.6742	93.9305	6.25629
71.228	99.6742	93.7162	10.9867
71.0137	99.6742	93.7162	10.8341
70.7994	99.6742	93.7162	9.21659
70.5851	99.6742	93.7162	8.88089
70.3708	99.6742	93.7162	7.56859
70.1565	99.6742	93.7162	7.90429
69.9422	99.6742	93.7162	7.62963
69.728	99.6742	93.7162	8.36207
69.5137	99.6742	93.7162	7.7517
69.2994	99.6742	93.7162	8.14844
69.0851	99.6742	93.7162	7.11081
68.8708	99.6742	93.7162	6.65304
68.6565	99.6742	93.7162	6.37837
68.4422	99.6742	93.7162	6.31733
68.228	99.6742	93.7162	6.31733
71.228	99.46	96.7162	6.71407
71.0137	99.46	96.7162	6.50044
70.7994	99.46	96.7162	8.66726
70.5851	99.46	96.7162	10.4678
70.3708	99.46	96.7162	8.60622
70.1565	99.46	96.7162	11.2918
69.9422	99.46	96.7162	11.6276
69.728	99.46	96.7162	9.52177
69.5137	99.46	96.7162	11.8412
69.2994	99.46	96.7162	11.9633
69.0851	99.46	96.7162	9.33866
68.8708	99.46	96.7162	8.81985
68.6565	99.46	96.7162	9.064
68.4422	99.46	96.7162	8.54518
68.228	99.46	96.7162	8.20948
71.228	99.46	96.5019	7.23289
71.0137	99.46	96.5019	6.43941
70.7994	99.46	96.5019	8.94192
70.5851	99.46	96.5019	9.33866
70.3708	99.46	96.5019	9.00296
70.1565	99.46	96.5019	8.48415
69.9422	99.46	96.5019	9.67437
69.728	99.46	96.5019	8.88089
69.5137	99.46	96.5019	9.79644
69.2994	99.46	96.5019	9.46074
69.0851	99.46	96.5019	10.5289
68.8708	99.46	96.5019	9.67437
68.6565	99.46	96.5019	8.08741
68.4422	99.46	96.5019	7.90429
68.228	99.46	96.5019	9.46074
71.228	99.46	96.2876	7.90429
71.0137	99.46	96.2876	7.11081
70.7994	99.46	96.2876	7.56859
70.5851	99.46	96.2876	7.50755
70.3708	99.46	96.2876	7.50755
70.1565	99.46	96.2876	8.94192
69.9422	99.46	96.2876	8.75881
69.728	99.46	96.2876	9.00296
69.5137	99.46	96.2876	8.20948
69.2994	99.46	96.2876	9.46074
69.0851	99.46	96.2876	8.88089
68.8708	99.46	96.2876	8.02637
68.6565	99.46	96.2876	7.96533
68.4422	99.46	96.2876	9.21659
68.228	99.46	96.2876	9.91852
71.228	99.46	96.0733	7.29392
71.0137	99.46	96.0733	7.90429
70.7994	99.46	96.0733	6.95822
70.5851	99.46	96.0733	7.81274
70.3708	99.46	96.0733	6.50044
70.1565	99.46	96.0733	8.48415
69.9422	99.46	96.0733	6.71407
69.728	99.46	96.0733	7.62963
69.5137	99.46	96.0733	6.71407
69.2994	99.46	96.0733	6.89718
69.0851	99.46	96.0733	9.12503
68.8708	99.46	96.0733	9.27763
68.6565	99.46	96.0733	7.23289
68.4422	99.46	96.0733	8.20948
68.228	99.46	96.0733	9.85748
71.228	99.46	95.859	8.42311
71.0137	99.46	95.859	7.56859
70.7994	99.46	95.859	7.23289
70.5851	99.46	95.859	7.35496
70.3708	99.46	95.859	6.50044
70.1565	99.46	95.859	7.29392
69.9422	99.46	95.859	6.19526
69.728	99.46	95.859	6.13422
69.5137	99.46	95.859	6.43941
69.2994	99.46	95.859	6.19526
69.0851	99.46	95.859	7.35496
68.8708	99.46	95.859	7.04978
68.6565	99.46	95.859	7.69066
68.4422	99.46	95.859	7.23289
68.228	99.46	95.859	9.21659
71.228	99.46	95.6448	7.96533
71.0137	99.46	95.6448	7.90429
70.7994	99.46	95.6448	8.94192
70.5851	99.46	95.6448	7.56859
70.3708	99.46	95.6448	7.56859
70.1565	99.46	95.6448	6.83615
69.9422	99.46	95.6448	6.43941
69.728	99.46	95.6448	5.73748
69.5137	99.46	95.6448	6.31733
69.2994	99.46	95.6448	6.43941
69.0851	99.46	95.6448	6.43941
68.8708	99.46	95.6448	6.37837
68.6565	99.46	95.6448	7.04978
68.4422	99.46	95.6448	7.23289
68.228	99.46	95.6448	7.23289
71.228	99.46	95.4305	7.81274
71.0137	99.46	95.4305	10.1321
70.7994	99.46	95.4305	9.91852
70.5851	99.46	95.4305	7.17185
70.3708	99.46	95.4305	6.592
70.1565	99.46	95.4305	7.04978
69.9422	99.46	95.4305	6.25629
69.728	99.46	95.4305	6.25629
69.5137	99.46	95.4305	6.89718
69.2994	99.46	95.4305	7.04978
69.0851	99.46	95.4305	5.92059
68.8708	99.46	95.4305	6.31733
68.6565	99.46	95.4305	6.71407
68.4422	99.46	95.4305	7.35496
68.228	99.46	95.4305	7.50755
71.228	99.46	95.2162	8.08741
71.0137	99.46	95.2162	9.97955
70.7994	99.46	95.2162	8.66726
70.5851	99.46	95.2162	8.81985
70.3708	99.46	95.2162	8.14844
70.1565	99.46	95.2162	7.416
69.9422	99.46	95.2162	7.23289
69.728	99.46	95.2162	8.27052
69.5137	99.46	95.2162	7.35496
69.2994	99.46	95.2162	6.37837
69.0851	99.46	95.2162	6.31733
68.8708	99.46	95.2162	6.43941
68.6565	99.46	95.2162	6.50044
68.4422	99.46	95.2162	6.71407
68.228	99.46	95.2162	6.83615
71.228	99.46	95.0019	8.02637
71.0137	99.46	95.0019	8.14844
70.7994	99.46	95.0019	9.12503
70.5851	99.46	95.0019	8.66726
70.3708	99.46	95.0019	7.7517
70.1565	99.46	95.0019	9.79644
69.9422	99.46	95.0019	8.08741
69.728	99.46	95.0019	7.44652
69.5137	99.46	95.0019	7.04978
69.2994	99.46	95.0019	6.89718
69.0851	99.46	95.0019	7.81274
68.8708	99.46	95.0019	6.31733
68.6565	99.46	95.0019	5.98163
68.4422	99.46	95.0019	5.98163
68.228	99.46	95.0019	6.25629
71.228	99.46	94.7876	8.94192
71.0137	99.46	94.7876	8.08741
70.7994	99.46	94.7876	7.90429
70.5851	99.46	94.7876	8.30103
70.3708	99.46	94.7876	8.30103
70.1565	99.46	94.7876	8.42311
69.9422	99.46	94.7876	7.90429
69.728	99.46	94.7876	8.20948
69.5137	99.46	94.7876	8.48415
69.2994	99.46	94.7876	7.04978
69.0851	99.46	94.7876	6.65304
68.8708	99.46	94.7876	5.98163
68.6565	99.46	94.7876	7.04978
68.4422	99.46	94.7876	6.77511
68.228	99.46	94.7876	6.25629
71.228	99.46	94.5733	10.2542
71.0137	99.46	94.5733	9.064
70.7994	99.46	94.5733	8.42311
70.5851	99.46	94.5733	8.02637
70.3708	99.46	94.5733	6.98874
70.1565	99.46	94.5733	7.62963
69.9422	99.46	94.5733	8.14844
69.728	99.46	94.5733	9.3997
69.5137	99.46	94.5733	7.7517
69.2994	99.46	94.5733	7.56859
69.0851	99.46	94.5733	9.21659
68.8708	99.46	94.5733	6.71407
68.6565	99.46	94.5733	5.98163
68.4422	99.46	94.5733	6.37837
68.228	99.46	94.5733	6.43941
71.228	99.46	94.359	10.5899
71.0137	99.46	94.359	9.064
70.7994	99.46	94.359	8.54518
70.5851	99.46	94.359	8.66726
70.3708	99.46	94.359	8.02637
70.1565	99.46	94.359	8.48415
69.9422	99.46	94.359	8.08741
69.728	99.46	94.359	8.54518
69.5137	99.46	94.359	8.75881
69.2994	99.46	94.359	7.35496
69.0851	99.46	94.359	6.89718
68.8708	99.46	94.359	8.08741
68.6565	99.46	94.359	6.592
68.4422	99.46	94.359	6.13422
68.228	99.46	94.359	6.31733
71.228	99.46	94.1448	7.69066
71.0137	99.46	94.1448	10.2542
70.7994	99.46	94.1448	9.21659
70.5851	99.46	94.1448	7.17185
70.3708	99.46	94.1448	7.56859
70.1565	99.46	94.1448	7.11081
69.9422	99.46	94.1448	8.94192
69.728	99.46	94.1448	8.02637
69.5137	99.46	94.1448	8.36207
69.2994	99.46	94.1448	8.42311
69.0851	99.46	94.1448	6.98874
68.8708	99.46	94.1448	6.592
68.6565	99.46	94.1448	6.13422
68.4422	99.46	94.1448	6.25629
68.228	99.46	94.1448	6.19526
71.228	99.46	93.9305	10.712
71.0137	99.46	93.9305	9.52177
70.7994	99.46	93.9305	8.02637
70.5851	99.46	93.9305	8.08741
70.3708	99.46	93.9305	7.69066
70.1565	99.46	93.9305	6.83615
69.9422	99.46	93.9305	6.83615
69.728	99.46	93.9305	8.08741
69.5137	99.46	93.9305	7.96533
69.2994	99.46	93.9305	8.36207
69.0851	99.46	93.9305	6.98874
68.8708	99.46	93.9305	8.14844
68.6565	99.46	93.9305	6.50044
68.4422	99.46	93.9305	6.25629
68.228	99.46	93.9305	6.37837
71.228	99.46	93.7162	10.8341
71.0137	99.46	93.7162	10.773
70.7994	99.46	93.7162	7.7517
70.5851	99.46	93.7162	7.11081
70.3708	99.46	93.7162	6.71407
70.1565	99.46	93.7162	6.71407
69.9422	99.46	93.7162	6.98874
69.728	99.46	93.7162	7.17185
69.5137	99.46	93.7162	7.56859
69.2994	99.46	93.7162	8.08741
69.0851	99.46	93.7162	7.29392
68.8708	99.46	93.7162	6.50044
68.6565	99.46	93.7162	5.92059
68.4422	99.46	93.7162	6.13422
68.228	99.46	93.7162	6.65304
71.228	99.2457	96.7162	6.83615
71.0137	99.2457	96.7162	6.43941
70.7994	99.2457	96.7162	8.81985
70.5851	99.2457	96.7162	10.2542
70.3708	99.2457	96.7162	9.46074
70.1565	99.2457	96.7162	11.5055
69.9422	99.2457	96.7162	10.1932
69.728	99.2457	96.7162	9.3997
69.5137	99.2457	96.7162	10.1321
69.2994	99.2457	96.7162	11.7801
69.0851	99.2457	96.7162	11.3834
68.8708	99.2457	96.7162	9.7354
68.6565	99.2457	96.7162	9.12503
68.4422	99.2457	96.7162	8.36207
68.228	99.2457	96.7162	8.88089
71.228	99.2457	96.5019	7.56859
71.0137	99.2457	96.5019	6.89718
70.7994	99.2457	96.5019	8.14844
70.5851	99.2457	96.5019	8.60622
70.3708	99.2457	96.5019	8.60622
70.1565	99.2457	96.5019	9.00296
69.9422	99.2457	96.5019	9.064
69.728	99.2457	96.5019	9.61333
69.5137	99.2457	96.5019	10.2542
69.2994	99.2457	96.5019	8.54518
69.0851	99.2457	96.5019	10.1321
68.8708	99.2457	96.5019	7.7517
68.6565	99.2457	96.5019	8.36207
68.4422	99.2457	96.5019	7.62963
68.228	99.2457	96.5019	8.20948
71.228	99.2457	96.2876	7.50755
71.0137	99.2457	96.2876	7.23289
70.7994	99.2457	96.2876	7.50755
70.5851	99.2457	96.2876	7.04978
70.3708	99.2457	96.2876	9.97955
70.1565	99.2457	96.2876	9.064
69.9422	99.2457	96.2876	8.30103
69.728	99.2457	96.2876	7.62963
69.5137	99.2457	96.2876	8.42311
69.2994	99.2457	96.2876	8.36207
69.0851	99.2457	96.2876	9.61333
68.8708	99.2457	96.2876	9.46074
68.6565	99.2457	96.2876	8.75881
68.4422	99.2457	96.2876	9.85748
68.228	99.2457	96.2876	7.50755
71.228	99.2457	96.0733	8.42311
71.0137	99.2457	96.0733	7.56859
70.7994	99.2457	96.0733	7.23289
70.5851	99.2457	96.0733	8.08741
70.3708	99.2457	96.0733	7.69066
70.1565	99.2457	96.0733	7.50755
69.9422	99.2457	96.0733	6.65304
69.728	99.2457	96.0733	7.44652
69.5137	99.2457	96.0733	8.30103
69.2994	99.2457	96.0733	6.89718
69.0851	99.2457	96.0733	7.29392
68.8708	99.2457	96.0733	6.95822
68.6565	99.2457	96.0733	7.17185
68.4422	99.2457	96.0733	9.21659
68.228	99.2457	96.0733	8.14844
71.228	99.2457	95.859	9.67437
71.0137	99.2457	95.859	6.31733
70.7994	99.2457	95.859	8.81985
70.5851	99.2457	95.859	8.54518
70.3708	99.2457	95.859	7.7517
70.1565	99.2457	95.859	8.42311
69.9422	99.2457	95.859	7.11081
69.728	99.2457	95.859	6.43941
69.5137	99.2457	95.859	6.25629
69.2994	99.2457	95.859	7.23289
69.0851	99.2457	95.859	6.31733
68.8708	99.2457	95.859	8.20948
68.6565	99.2457	95.859	6.98874
68.4422	99.2457	95.859	8.54518
68.228	99.2457	95.859	9.27763
71.228	99.2457	95.6448	9.064
71.0137	99.2457	95.6448	9.27763
70.7994	99.2457	95.6448	7.96533
70.5851	99.2457	95.6448	7.96533
70.3708	99.2457	95.6448	6.65304
70.1565	99.2457	95.6448	6.98874
69.9422	99.2457	95.6448	6.31733
69.728	99.2457	95.6448	5.85955
69.5137	99.2457	95.6448	6.50044
69.2994	99.2457	95.6448	6.43941
69.0851	99.2457	95.6448	6.77511
68.8708	99.2457	95.6448	6.04266
68.6565	99.2457	95.6448	8.48415
68.4422	99.2457	95.6448	7.81274
68.228	99.2457	95.6448	7.44652
71.228	99.2457	95.4305	10.4678
71.0137	99.2457	95.4305	9.064
70.7994	99.2457	95.4305	9.21659
70.5851	99.2457	95.4305	9.67437
70.3708	99.2457	95.4305	6.77511
70.1565	99.2457	95.4305	6.77511
69.9422	99.2457	95.4305	7.17185
69.728	99.2457	95.4305	7.23289
69.5137	99.2457	95.4305	7.11081
69.2994	99.2457	95.4305	7.17185
69.0851	99.2457	95.4305	6.04266
68.8708	99.2457	95.4305	6.98874
68.6565	99.2457	95.4305	6.19526
68.4422	99.2457	95.4305	7.96533
68.228	99.2457	95.4305	7.17185
71.228	99.2457	95.2162	8.54518
71.0137	99.2457	95.2162	8.14844
70.7994	99.2457	95.2162	9.79644
70.5851	99.2457	95.2162	8.81985
70.3708	99.2457	95.2162	9.064
70.1565	99.2457	95.2162	8.36207
69.9422	99.2457	95.2162	8.42311
69.728	99.2457	95.2162	7.69066
69.5137	99.2457	95.2162	7.7517
69.2994	99.2457	95.2162	9.12503
69.0851	99.2457	95.2162	7.17185
68.8708	99.2457	95.2162	7.04978
68.6565	99.2457	95.2162	6.04266
68.4422	99.2457	95.2162	6.592
68.228	99.2457	95.2162	6.43941
71.228	99.2457	95.0019	9.33866
71.0137	99.2457	95.0019	8.20948
70.7994	99.2457	95.0019	8.48415
70.5851	99.2457	95.0019	8.75881
70.3708	99.2457	95.0019	8.20948
70.1565	99.2457	95.0019	8.08741
69.9422	99.2457	95.0019	8.14844
69.728	99.2457	95.0019	8.88089
69.5137	99.2457	95.0019	7.29392
69.2994	99.2457	95.0019	6.77511
69.0851	99.2457	95.0019	6.65304
68.8708	99.2457	95.0019	6.50044
68.6565	99.2457	95.0019	7.35496
68.4422	99.2457	95.0019	6.31733
68.228	99.2457	95.0019	6.19526
71.228	99.2457	94.7876	9.12503
71.0137	99.2457	94.7876	10.0711
70.7994	99.2457	94.7876	9.79644
70.5851	99.2457	94.7876	8.08741
70.3708	99.2457	94.7876	8.42311
70.1565	99.2457	94.7876	8.75881
69.9422	99.2457	94.7876	9.00296
69.728	99.2457	94.7876	10.5899
69.5137	99.2457	94.7876	8.48415
69.2994	99.2457	94.7876	7.7517
69.0851	99.2457	94.7876	7.44652
68.8708	99.2457	94.7876	7.04978
68.6565	99.2457	94.7876	6.31733
68.4422	99.2457	94.7876	6.13422
68.228	99.2457	94.7876	6.13422
71.228	99.2457	94.5733	9.00296
71.0137	99.2457	94.5733	9.27763
70.7994	99.2457	94.5733	8.94192
70.5851	99.2457	94.5733	7.69066
70.3708	99.2457	94.5733	8.60622
70.1565	99.2457	94.5733	9.12503
69.9422	99.2457	94.5733	8.54518
69.728	99.2457	94.5733	9.3997
69.5137	99.2457	94.5733	9.00296
69.2994	99.2457	94.5733	9.79644
69.0851	99.2457	94.5733	7.50755
68.8708	99.2457	94.5733	8.54518
68.6565	99.2457	94.5733	7.23289
68.4422	99.2457	94.5733	6.31733
68.228	99.2457	94.5733	5.92059
71.228	99.2457	94.359	8.81985
71.0137	99.2457	94.359	7.44652
70.7994	99.2457	94.359	9.79644
70.5851	99.2457	94.359	9.064
70.3708	99.2457	94.359	8.60622
70.1565	99.2457	94.359	7.35496
69.9422	99.2457	94.359	8.81985
69.728	99.2457	94.359	7.44652
69.5137	99.2457	94.359	8.81985
69.2994	99.2457	94.359	10.3153
69.0851	99.2457	94.359	8.94192
68.8708	99.2457	94.359	9.064
68.6565	99.2457	94.359	6.43941
68.4422	99.2457	94.359	6.04266
68.228	99.2457	94.359	6.13422
71.228	99.2457	94.1448	9.85748
71.0137	99.2457	94.1448	9.46074
70.7994	99.2457	94.1448	8.02637
70.5851	99.2457	94.1448	9.85748
70.3708	99.2457	94.1448	7.35496
70.1565	99.2457	94.1448	7.35496
69.9422	99.2457	94.1448	8.42311
69.728	99.2457	94.1448	9.00296
69.5137	99.2457	94.1448	8.75881
69.2994	99.2457	94.1448	9.33866
69.0851	99.2457	94.1448	7.23289
68.8708	99.2457	94.1448	7.04978
68.6565	99.2457	94.1448	6.37837
68.4422	99.2457	94.1448	6.50044
68.228	99.2457	94.1448	6.83615
71.228	99.2457	93.9305	10.4678
71.0137	99.2457	93.9305	9.12503
70.7994	99.2457	93.9305	7.69066
70.5851	99.2457	93.9305	7.44652
70.3708	99.2457	93.9305	9.00296
70.1565	99.2457	93.9305	7.11081
69.9422	99.2457	93.9305	7.62963
69.728	99.2457	93.9305	9.064
69.5137	99.2457	93.9305	9.064
69.2994	99.2457	93.9305	8.66726
69.0851	99.2457	93.9305	7.62963
68.8708	99.2457	93.9305	8.20948
68.6565	99.2457	93.9305	5.98163
68.4422	99.2457	93.9305	6.37837
68.228	99.2457	93.9305	6.19526
71.228	99.2457	93.7162	10.3153
71.0137	99.2457	93.7162	9.52177
70.7994	99.2457	93.7162	9.52177
70.5851	99.2457	93.7162	7.96533
70.3708	99.2457	93.7162	6.89718
70.1565	99.2457	93.7162	6.77511
69.9422	99.2457	93.7162	7.62963
69.728	99.2457	93.7162	7.11081
69.5137	99.2457	93.7162	7.7517
69.2994	99.2457	93.7162	8.66726
69.0851	99.2457	93.7162	8.14844
68.8708	99.2457	93.7162	7.35496
68.6565	99.2457	93.7162	5.98163
68.4422	99.2457	93.7162	6.25629
68.228	99.2457	93.7162	5.73748
71.228	99.0314	96.7162	6.19526
71.0137	99.0314	96.7162	7.04978
70.7994	99.0314	96.7162	7.96533
70.5851	99.0314	96.7162	8.14844
70.3708	99.0314	96.7162	9.00296
70.1565	99.0314	96.7162	10.5289
69.9422	99.0314	96.7162	9.52177
69.728	99.0314	96.7162	8.75881
69.5137	99.0314	96.7162	10.9256
69.2994	99.0314	96.7162	9.46074
69.0851	99.0314	96.7162	8.14844
68.8708	99.0314	96.7162	9.00296
68.6565	99.0314	96.7162	7.44652
68.4422	99.0314	96.7162	8.94192
68.228	99.0314	96.7162	8.30103
71.228	99.0314	96.5019	9.12503
71.0137	99.0314	96.5019	6.31733
70.7994	99.0314	96.5019	7.90429
70.5851	99.0314	96.5019	8.75881
70.3708	99.0314	96.5019	8.48415
70.1565	99.0314	96.5019	9.79644
69.9422	99.0314	96.5019	9.21659
69.728	99.0314	96.5019	9.67437
69.5137	99.0314	96.5019	9.27763
69.2994	99.0314	96.5019	9.064
69.0851	99.0314	96.5019	9.33866
68.8708	99.0314	96.5019	8.94192
68.6565	99.0314	96.5019	8.66726
68.4422	99.0314	96.5019	8.08741
68.228	99.0314	96.5019	10.1321
71.228	99.0314	96.2876	7.81274
71.0137	99.0314	96.2876	6.19526
70.7994	99.0314	96.2876	7.7517
70.5851	99.0314	96.2876	6.31733
70.3708	99.0314	96.2876	7.23289
70.1565	99.0314	96.2876	8.08741
69.9422	99.0314	96.2876	8.60622
69.728	99.0314	96.2876	8.20948
69.5137	99.0314	96.2876	7.56859
69.2994	99.0314	96.2876	7.56859
69.0851	99.0314	96.2876	7.44652
68.8708	99.0314	96.2876	9.79644
68.6565	99.0314	96.2876	9.79644
68.4422	99.0314	96.2876	8.81985
68.228	99.0314	96.2876	9.00296
71.228	99.0314	96.0733	8.42311
71.0137	99.0314	96.0733	7.29392
70.7994	99.0314	96.0733	9.064
70.5851	99.0314	96.0733	7.62963
70.3708	99.0314	96.0733	6.83615
70.1565	99.0314	96.0733	6.77511
69.9422	99.0314	96.0733	7.04978
69.728	99.0314	96.0733	7.29392
69.5137	99.0314	96.0733	6.71407
69.2994	99.0314	96.0733	6.31733
69.0851	99.0314	96.0733	9.46074
68.8708	99.0314	96.0733	7.96533
68.6565	99.0314	96.0733	8.72829
68.4422	99.0314	96.0733	8.27052
68.228	99.0314	96.0733	8.94192
71.228	99.0314	95.859	7.11081
71.0137	99.0314	95.859	8.42311
70.7994	99.0314	95.859	8.72829
70.5851	99.0314	95.859	7.35496
70.3708	99.0314	95.859	9.12503
70.1565	99.0314	95.859	6.43941
69.9422	99.0314	95.859	6.37837
69.728	99.0314	95.859	6.31733
69.5137	99.0314	95.859	6.25629
69.2994	99.0314	95.859	6.04266
69.0851	99.0314	95.859	7.35496
68.8708	99.0314	95.859	7.62963
68.6565	99.0314	95.859	6.77511
68.4422	99.0314	95.859	8.02637
68.228	99.0314	95.859	8.42311
71.228	99.0314	95.6448	8.54518
71.0137	99.0314	95.6448	6.04266
70.7994	99.0314	95.6448	8.81985
70.5851	99.0314	95.6448	7.69066
70.3708	99.0314	95.6448	6.83615
70.1565	99.0314	95.6448	6.50044
69.9422	99.0314	95.6448	7.04978
69.728	99.0314	95.6448	7.81274
69.5137	99.0314	95.6448	7.17185
69.2994	99.0314	95.6448	6.25629
69.0851	99.0314	95.6448	6.31733
68.8708	99.0314	95.6448	6.31733
68.6565	99.0314	95.6448	7.29392
68.4422	99.0314	95.6448	7.90429
68.228	99.0314	95.6448	7.56859
71.228	99.0314	95.4305	8.20948
71.0137	99.0314	95.4305	8.30103
70.7994	99.0314	95.4305	8.48415
70.5851	99.0314	95.4305	8.14844
70.3708	99.0314	95.4305	8.48415
70.1565	99.0314	95.4305	7.81274
69.9422	99.0314	95.4305	7.17185
69.728	99.0314	95.4305	7.44652
69.5137	99.0314	95.4305	6.43941
69.2994	99.0314	95.4305	6.592
69.0851	99.0314	95.4305	6.89718
68.8708	99.0314	95.4305	6.37837
68.6565	99.0314	95.4305	5.98163
68.4422	99.0314	95.4305	8.20948
68.228	99.0314	95.4305	6.98874
71.228	99.0314	95.2162	8.60622
71.0137	99.0314	95.2162	8.66726
70.7994	99.0314	95.2162	8.48415
70.5851	99.0314	95.2162	8.36207
70.3708	99.0314	95.2162	8.81985
70.1565	99.0314	95.2162	8.02637
69.9422	99.0314	95.2162	6.71407
69.728	99.0314	95.2162	7.29392
69.5137	99.0314	95.2162	8.36207
69.2994	99.0314	95.2162	8.20948
69.0851	99.0314	95.2162	8.30103
68.8708	99.0314	95.2162	6.19526
68.6565	99.0314	95.2162	6.83615
68.4422	99.0314	95.2162	6.98874
68.228	99.0314	95.2162	6.25629
71.228	99.0314	95.0019	7.96533
71.0137	99.0314	95.0019	9.064
70.7994	99.0314	95.0019	10.3153
70.5851	99.0314	95.0019	7.7517
70.3708	99.0314	95.0019	8.36207
70.1565	99.0314	95.0019	9.21659
69.9422	99.0314	95.0019	7.81274
69.728	99.0314	95.0019	7.69066
69.5137	99.0314	95.0019	8.66726
69.2994	99.0314	95.0019	7.81274
69.0851	99.0314	95.0019	8.60622
68.8708	99.0314	95.0019	6.65304
68.6565	99.0314	95.0019	6.04266
68.4422	99.0314	95.0019	6.31733
68.228	99.0314	95.0019	6.89718
71.228	99.0314	94.7876	8.60622
71.0137	99.0314	94.7876	8.88089
70.7994	99.0314	94.7876	9.33866
70.5851	99.0314	94.7876	7.29392
70.3708	99.0314	94.7876	9.7354
70.1565	99.0314	94.7876	8.14844
69.9422	99.0314	94.7876	8.02637
69.728	99.0314	94.7876	7.96533
69.5137	99.0314	94.7876	9.79644
69.2994	99.0314	94.7876	9.67437
69.0851	99.0314	94.7876	8.02637
68.8708	99.0314	94.7876	7.23289
68.6565	99.0314	94.7876	6.83615
68.4422	99.0314	94.7876	6.98874
68.228	99.0314	94.7876	5.98163
71.228	99.0314	94.5733	9.46074
71.0137	99.0314	94.5733	8.48415
70.7994	99.0314	94.5733	7.90429
70.5851	99.0314	94.5733	9.52177
70.3708	99.0314	94.5733	8.42311
70.1565	99.0314	94.5733	9.67437
69.9422	99.0314	94.5733	9.97955
69.728	99.0314	94.5733	12.1464
69.5137	99.0314	94.5733	10.2542
69.2994	99.0314	94.5733	10.4678
69.0851	99.0314	94.5733	7.23289
68.8708	99.0314	94.5733	8.14844
68.6565	99.0314	94.5733	6.592
68.4422	99.0314	94.5733	6.592
68.228	99.0314	94.5733	6.25629
71.228	99.0314	94.359	8.02637
71.0137	99.0314	94.359	8.54518
70.7994	99.0314	94.359	7.90429
70.5851	99.0314	94.359	7.56859
70.3708	99.0314	94.359	7.29392
70.1565	99.0314	94.359	8.88089
69.9422	99.0314	94.359	9.79644
69.728	99.0314	94.359	7.56859
69.5137	99.0314	94.359	8.88089
69.2994	99.0314	94.359	8.88089
69.0851	99.0314	94.359	8.36207
68.8708	99.0314	94.359	8.66726
68.6565	99.0314	94.359	5.98163
68.4422	99.0314	94.359	6.31733
68.228	99.0314	94.359	5.92059
71.228	99.0314	94.1448	9.61333
71.0137	99.0314	94.1448	7.7517
70.7994	99.0314	94.1448	10.0711
70.5851	99.0314	94.1448	7.81274
70.3708	99.0314	94.1448	7.35496
70.1565	99.0314	94.1448	9.27763
69.9422	99.0314	94.1448	7.56859
69.728	99.0314	94.1448	8.88089
69.5137	99.0314	94.1448	9.7354
69.2994	99.0314	94.1448	10.0711
69.0851	99.0314	94.1448	8.54518
68.8708	99.0314	94.1448	7.62963
68.6565	99.0314	94.1448	6.65304
68.4422	99.0314	94.1448	6.25629
68.228	99.0314	94.1448	5.92059
71.228	99.0314	93.9305	8.48415
71.0137	99.0314	93.9305	9.12503
70.7994	99.0314	93.9305	8.20948
70.5851	99.0314	93.9305	7.56859
70.3708	99.0314	93.9305	6.89718
70.1565	99.0314	93.9305	7.11081
69.9422	99.0314	93.9305	8.27052
69.728	99.0314	93.9305	8.42311
69.5137	99.0314	93.9305	9.79644
69.2994	99.0314	93.9305	9.12503
69.0851	99.0314	93.9305	8.88089
68.8708	99.0314	93.9305	8.81985
68.6565	99.0314	93.9305	7.23289
68.4422	99.0314	93.9305	6.25629
68.228	99.0314	93.9305	5.98163
71.228	99.0314	93.7162	9.27763
71.0137	99.0314	93.7162	9.3997
70.7994	99.0314	93.7162	6.77511
70.5851	99.0314	93.7162	8.42311
70.3708	99.0314	93.7162	7.50755
70.1565	99.0314	93.7162	7.50755
69.9422	99.0314	93.7162	7.35496
69.728	99.0314	93.7162	8.02637
69.5137	99.0314	93.7162	8.36207
69.2994	99.0314	93.7162	9.67437
69.0851	99.0314	93.7162	6.98874
68.8708	99.0314	93.7162	8.48415
68.6565	99.0314	93.7162	6.37837
68.4422	99.0314	93.7162	7.04978
68.228	99.0314	93.7162	6.71407
71.228	98.8171	96.7162	7.50755
71.0137	98.8171	96.7162	6.65304
70.7994	98.8171	96.7162	6.98874
70.5851	98.8171	96.7162	9.79644
70.3708	98.8171	96.7162	8.08741
70.1565	98.8171	96.7162	7.96533
69.9422	98.8171	96.7162	9.61333
69.728	98.8171	96.7162	10.0711
69.5137	98.8171	96.7162	9.61333
69.2994	98.8171	96.7162	9.7354
69.0851	98.8171	96.7162	8.54518
68.8708	98.8171	96.7162	8.48415
68.6565	98.8171	96.7162	9.97955
68.4422	98.8171	96.7162	9.85748
68.228	98.8171	96.7162	8.14844
71.228	98.8171	96.5019	6.65304
71.0137	98.8171	96.5019	6.50044
70.7994	98.8171	96.5019	7.56859
70.5851	98.8171	96.5019	6.95822
70.3708	98.8171	96.5019	8.66726
70.1565	98.8171	96.5019	7.81274
69.9422	98.8171	96.5019	8.88089
69.728	98.8171	96.5019	8.42311
69.5137	98.8171	96.5019	9.12503
69.2994	98.8171	96.5019	8.88089
69.0851	98.8171	96.5019	9.67437
68.8708	98.8171	96.5019	8.88089
68.6565	98.8171	96.5019	7.11081
68.4422	98.8171	96.5019	8.81985
68.228	98.8171	96.5019	7.44652
71.228	98.8171	96.2876	7.96533
71.0137	98.8171	96.2876	7.7517
70.7994	98.8171	96.2876	7.11081
70.5851	98.8171	96.2876	7.04978
70.3708	98.8171	96.2876	6.71407
70.1565	98.8171	96.2876	7.56859
69.9422	98.8171	96.2876	8.94192
69.728	98.8171	96.2876	8.54518
69.5137	98.8171	96.2876	7.29392
69.2994	98.8171	96.2876	8.42311
69.0851	98.8171	96.2876	7.35496
68.8708	98.8171	96.2876	7.7517
68.6565	98.8171	96.2876	7.35496
68.4422	98.8171	96.2876	8.42311
68.228	98.8171	96.2876	7.7517
71.228	98.8171	96.0733	7.7517
71.0137	98.8171	96.0733	6.19526
70.7994	98.8171	96.0733	7.56859
70.5851	98.8171	96.0733	6.25629
70.3708	98.8171	96.0733	6.77511
70.1565	98.8171	96.0733	7.69066
69.9422	98.8171	96.0733	7.11081
69.728	98.8171	96.0733	6.89718
69.5137	98.8171	96.0733	6.50044
69.2994	98.8171	96.0733	7.44652
69.0851	98.8171	96.0733	8.54518
68.8708	98.8171	96.0733	6.77511
68.6565	98.8171	96.0733	7.04978
68.4422	98.8171	96.0733	6.37837
68.228	98.8171	96.0733	8.36207
71.228	98.8171	95.859	7.7517
71.0137	98.8171	95.859	7.35496
70.7994	98.8171	95.859	7.90429
70.5851	98.8171	95.859	6.592
70.3708	98.8171	95.859	8.14844
70.1565	98.8171	95.859	6.592
69.9422	98.8171	95.859	6.592
69.728	98.8171	95.859	5.98163
69.5137	98.8171	95.859	6.31733
69.2994	98.8171	95.859	7.17185
69.0851	98.8171	95.859	5.98163
68.8708	98.8171	95.859	7.7517
68.6565	98.8171	95.859	6.37837
68.4422	98.8171	95.859	7.96533
68.228	98.8171	95.859	9.97955
71.228	98.8171	95.6448	7.44652
71.0137	98.8171	95.6448	9.3997
70.7994	98.8171	95.6448	7.23289
70.5851	98.8171	95.6448	7.29392
70.3708	98.8171	95.6448	6.89718
70.1565	98.8171	95.6448	6.65304
69.9422	98.8171	95.6448	6.37837
69.728	98.8171	95.6448	6.04266
69.5137	98.8171	95.6448	7.23289
69.2994	98.8171	95.6448	6.71407
69.0851	98.8171	95.6448	5.92059
68.8708	98.8171	95.6448	7.7517
68.6565	98.8171	95.6448	6.25629
68.4422	98.8171	95.6448	7.11081
68.228	98.8171	95.6448	8.66726
71.228	98.8171	95.4305	9.85748
71.0137	98.8171	95.4305	9.33866
70.7994	98.8171	95.4305	9.12503
70.5851	98.8171	95.4305	8.02637
70.3708	98.8171	95.4305	8.88089
70.1565	98.8171	95.4305	7.7517
69.9422	98.8171	95.4305	8.20948
69.728	98.8171	95.4305	7.90429
69.5137	98.8171	95.4305	7.29392
69.2994	98.8171	95.4305	7.90429
69.0851	98.8171	95.4305	6.77511
68.8708	98.8171	95.4305	6.37837
68.6565	98.8171	95.4305	6.50044
68.4422	98.8171	95.4305	6.83615
68.228	98.8171	95.4305	6.77511
71.228	98.8171	95.2162	8.36207
71.0137	98.8171	95.2162	9.12503
70.7994	98.8171	95.2162	9.33866
70.5851	98.8171	95.2162	7.96533
70.3708	98.8171	95.2162	7.69066
70.1565	98.8171	95.2162	8.14844
69.9422	98.8171	95.2162	7.81274
69.728	98.8171	95.2162	7.50755
69.5137	98.8171	95.2162	8.42311
69.2994	98.8171	95.2162	7.7517
69.0851	98.8171	95.2162	6.98874
68.8708	98.8171	95.2162	6.98874
68.6565	98.8171	95.2162	6.50044
68.4422	98.8171	95.2162	6.04266
68.228	98.8171	95.2162	6.71407
71.228	98.8171	95.0019	9.61333
71.0137	98.8171	95.0019	8.75881
70.7994	98.8171	95.0019	9.21659
70.5851	98.8171	95.0019	9.67437
70.3708	98.8171	95.0019	7.11081
70.1565	98.8171	95.0019	8.54518
69.9422	98.8171	95.0019	7.96533
69.728	98.8171	95.0019	7.90429
69.5137	98.8171	95.0019	7.81274
69.2994	98.8171	95.0019	8.66726
69.0851	98.8171	95.0019	7.56859
68.8708	98.8171	95.0019	8.81985
68.6565	98.8171	95.0019	6.25629
68.4422	98.8171	95.0019	6.89718
68.228	98.8171	95.0019	6.19526
71.228	98.8171	94.7876	8.02637
71.0137	98.8171	94.7876	7.23289
70.7994	98.8171	94.7876	7.90429
70.5851	98.8171	94.7876	7.90429
70.3708	98.8171	94.7876	7.04978
70.1565	98.8171	94.7876	8.81985
69.9422	98.8171	94.7876	10.651
69.728	98.8171	94.7876	9.67437
69.5137	98.8171	94.7876	9.97955
69.2994	98.8171	94.7876	11.1087
69.0851	98.8171	94.7876	8.08741
68.8708	98.8171	94.7876	8.08741
68.6565	98.8171	94.7876	8.20948
68.4422	98.8171	94.7876	6.89718
68.228	98.8171	94.7876	6.89718
71.228	98.8171	94.5733	7.29392
71.0137	98.8171	94.5733	9.064
70.7994	98.8171	94.5733	7.56859
70.5851	98.8171	94.5733	6.83615
70.3708	98.8171	94.5733	8.94192
70.1565	98.8171	94.5733	8.08741
69.9422	98.8171	94.5733	9.21659
69.728	98.8171	94.5733	7.7517
69.5137	98.8171	94.5733	7.62963
69.2994	98.8171	94.5733	9.85748
69.0851	98.8171	94.5733	8.20948
68.8708	98.8171	94.5733	8.20948
68.6565	98.8171	94.5733	7.62963
68.4422	98.8171	94.5733	6.31733
68.228	98.8171	94.5733	6.592
71.228	98.8171	94.359	9.064
71.0137	98.8171	94.359	9.00296
70.7994	98.8171	94.359	7.56859
70.5851	98.8171	94.359	8.36207
70.3708	98.8171	94.359	7.69066
70.1565	98.8171	94.359	7.90429
69.9422	98.8171	94.359	8.81985
69.728	98.8171	94.359	9.33866
69.5137	98.8171	94.359	9.064
69.2994	98.8171	94.359	9.67437
69.0851	98.8171	94.359	9.46074
68.8708	98.8171	94.359	9.61333
68.6565	98.8171	94.359	6.50044
68.4422	98.8171	94.359	7.56859
68.228	98.8171	94.359	5.92059
71.228	98.8171	94.1448	8.02637
71.0137	98.8171	94.1448	8.30103
70.7994	98.8171	94.1448	9.00296
70.5851	98.8171	94.1448	8.36207
70.3708	98.8171	94.1448	7.7517
70.1565	98.8171	94.1448	7.17185
69.9422	98.8171	94.1448	7.7517
69.728	98.8171	94.1448	9.27763
69.5137	98.8171	94.1448	9.7354
69.2994	98.8171	94.1448	9.12503
69.0851	98.8171	94.1448	10.4678
68.8708	98.8171	94.1448	8.75881
68.6565	98.8171	94.1448	7.7517
68.4422	98.8171	94.1448	6.43941
68.228	98.8171	94.1448	5.98163
71.228	98.8171	93.9305	10.651
71.0137	98.8171	93.9305	8.42311
70.7994	98.8171	93.9305	6.95822
70.5851	98.8171	93.9305	6.592
70.3708	98.8171	93.9305	7.04978
70.1565	98.8171	93.9305	8.20948
69.9422	98.8171	93.9305	6.77511
69.728	98.8171	93.9305	8.94192
69.5137	98.8171	93.9305	9.46074
69.2994	98.8171	93.9305	9.61333
69.0851	98.8171	93.9305	8.36207
68.8708	98.8171	93.9305	7.90429
68.6565	98.8171	93.9305	7.44652
68.4422	98.8171	93.9305	6.19526
68.228	98.8171	93.9305	6.04266
71.228	98.8171	93.7162	8.94192
71.0137	98.8171	93.7162	7.56859
70.7994	98.8171	93.7162	7.7517
70.5851	98.8171	93.7162	6.95822
70.3708	98.8171	93.7162	8.42311
70.1565	98.8171	93.7162	6.65304
69.9422	98.8171	93.7162	8.02637
69.728	98.8171	93.7162	9.00296
69.5137	98.8171	93.7162	8.20948
69.2994	98.8171	93.7162	9.52177
69.0851	98.8171	93.7162	9.21659
68.8708	98.8171	93.7162	7.29392
68.6565	98.8171	93.7162	6.37837
68.4422	98.8171	93.7162	6.65304
68.228	98.8171	93.7162	6.37837
71.228	98.6028	96.7162	5.79852
71.0137	98.6028	96.7162	7.11081
70.7994	98.6028	96.7162	7.11081
70.5851	98.6028	96.7162	7.69066
70.3708	98.6028	96.7162	8.36207
70.1565	98.6028	96.7162	9.27763
69.9422	98.6028	96.7162	8.54518
69.728	98.6028	96.7162	9.91852
69.5137	98.6028	96.7162	8.66726
69.2994	98.6028	96.7162	9.3997
69.0851	98.6028	96.7162	8.88089
68.8708	98.6028	96.7162	8.48415
68.6565	98.6028	96.7162	8.20948
68.4422	98.6028	96.7162	8.48415
68.228	98.6028	96.7162	6.98874
71.228	98.6028	96.5019	6.71407
71.0137	98.6028	96.5019	6.89718
70.7994	98.6028	96.5019	6.592
70.5851	98.6028	96.5019	7.69066
70.3708	98.6028	96.5019	8.36207
70.1565	98.6028	96.5019	8.20948
69.9422	98.6028	96.5019	8.02637
69.728	98.6028	96.5019	8.20948
69.5137	98.6028	96.5019	6.77511
69.2994	98.6028	96.5019	7.7517
69.0851	98.6028	96.5019	7.17185
68.8708	98.6028	96.5019	7.29392
68.6565	98.6028	96.5019	7.23289
68.4422	98.6028	96.5019	7.62963
68.228	98.6028	96.5019	6.71407
71.228	98.6028	96.2876	6.71407
71.0137	98.6028	96.2876	7.56859
70.7994	98.6028	96.2876	6.71407
70.5851	98.6028	96.2876	7.81274
70.3708	98.6028	96.2876	7.56859
70.1565	98.6028	96.2876	7.17185
69.9422	98.6028	96.2876	6.65304
69.728	98.6028	96.2876	6.95822
69.5137	98.6028	96.2876	7.29392
69.2994	98.6028	96.2876	7.11081
69.0851	98.6028	96.2876	7.69066
68.8708	98.6028	96.2876	7.69066
68.6565	98.6028	96.2876	7.416
68.4422	98.6028	96.2876	7.29392
68.228	98.6028	96.2876	7.81274
71.228	98.6028	96.0733	7.56859
71.0137	98.6028	96.0733	7.23289
70.7994	98.6028	96.0733	8.60622
70.5851	98.6028	96.0733	7.29392
70.3708	98.6028	96.0733	6.77511
70.1565	98.6028	96.0733	7.35496
69.9422	98.6028	96.0733	7.23289
69.728	98.6028	96.0733	6.25629
69.5137	98.6028	96.0733	7.23289
69.2994	98.6028	96.0733	8.14844
69.0851	98.6028	96.0733	7.17185
68.8708	98.6028	96.0733	6.83615
68.6565	98.6028	96.0733	7.56859
68.4422	98.6028	96.0733	7.29392
68.228	98.6028	96.0733	7.29392
71.228	98.6028	95.859	7.90429
71.0137	98.6028	95.859	7.416
70.7994	98.6028	95.859	8.02637
70.5851	98.6028	95.859	6.89718
70.3708	98.6028	95.859	7.62963
70.1565	98.6028	95.859	6.50044
69.9422	98.6028	95.859	6.31733
69.728	98.6028	95.859	5.85955
69.5137	98.6028	95.859	6.25629
69.2994	98.6028	95.859	6.25629
69.0851	98.6028	95.859	7.11081
68.8708	98.6028	95.859	6.25629
68.6565	98.6028	95.859	6.43941
68.4422	98.6028	95.859	7.90429
68.228	98.6028	95.859	7.11081
71.228	98.6028	95.6448	9.61333
71.0137	98.6028	95.6448	7.23289
70.7994	98.6028	95.6448	7.81274
70.5851	98.6028	95.6448	8.14844
70.3708	98.6028	95.6448	6.98874
70.1565	98.6028	95.6448	8.02637
69.9422	98.6028	95.6448	7.11081
69.728	98.6028	95.6448	6.50044
69.5137	98.6028	95.6448	6.25629
69.2994	98.6028	95.6448	7.35496
69.0851	98.6028	95.6448	6.43941
68.8708	98.6028	95.6448	7.17185
68.6565	98.6028	95.6448	5.98163
68.4422	98.6028	95.6448	6.83615
68.228	98.6028	95.6448	7.17185
71.228	98.6028	95.4305	7.11081
71.0137	98.6028	95.4305	9.00296
70.7994	98.6028	95.4305	8.81985
70.5851	98.6028	95.4305	7.29392
70.3708	98.6028	95.4305	7.62963
70.1565	98.6028	95.4305	7.96533
69.9422	98.6028	95.4305	7.416
69.728	98.6028	95.4305	8.02637
69.5137	98.6028	95.4305	7.04978
69.2994	98.6028	95.4305	7.23289
69.0851	98.6028	95.4305	5.98163
68.8708	98.6028	95.4305	6.592
68.6565	98.6028	95.4305	7.35496
68.4422	98.6028	95.4305	6.98874
68.228	98.6028	95.4305	8.02637
71.228	98.6028	95.2162	7.96533
71.0137	98.6028	95.2162	9.3997
70.7994	98.6028	95.2162	7.17185
70.5851	98.6028	95.2162	7.96533
70.3708	98.6028	95.2162	7.69066
70.1565	98.6028	95.2162	7.23289
69.9422	98.6028	95.2162	7.81274
69.728	98.6028	95.2162	7.11081
69.5137	98.6028	95.2162	8.36207
69.2994	98.6028	95.2162	9.21659
69.0851	98.6028	95.2162	8.60622
68.8708	98.6028	95.2162	7.35496
68.6565	98.6028	95.2162	7.96533
68.4422	98.6028	95.2162	6.71407
68.228	98.6028	95.2162	7.416
71.228	98.6028	95.0019	7.81274
71.0137	98.6028	95.0019	6.95822
70.7994	98.6028	95.0019	8.08741
70.5851	98.6028	95.0019	9.27763
70.3708	98.6028	95.0019	8.36207
70.1565	98.6028	95.0019	8.42311
69.9422	98.6028	95.0019	9.00296
69.728	98.6028	95.0019	7.7517
69.5137	98.6028	95.0019	9.52177
69.2994	98.6028	95.0019	9.21659
69.0851	98.6028	95.0019	8.48415
68.8708	98.6028	95.0019	7.69066
68.6565	98.6028	95.0019	7.81274
68.4422	98.6028	95.0019	6.98874
68.228	98.6028	95.0019	6.89718
71.228	98.6028	94.7876	7.96533
71.0137	98.6028	94.7876	8.66726
70.7994	98.6028	94.7876	7.29392
70.5851	98.6028	94.7876	8.48415
70.3708	98.6028	94.7876	7.7517
70.1565	98.6028	94.7876	7.50755
69.9422	98.6028	94.7876	7.96533
69.728	98.6028	94.7876	8.14844
69.5137	98.6028	94.7876	9.3997
69.2994	98.6028	94.7876	10.5289
69.0851	98.6028	94.7876	9.61333
68.8708	98.6028	94.7876	9.21659
68.6565	98.6028	94.7876	6.89718
68.4422	98.6028	94.7876	6.71407
68.228	98.6028	94.7876	7.04978
71.228	98.6028	94.5733	9.12503
71.0137	98.6028	94.5733	8.81985
70.7994	98.6028	94.5733	8.02637
70.5851	98.6028	94.5733	6.89718
70.3708	98.6028	94.5733	7.416
70.1565	98.6028	94.5733	8.02637
69.9422	98.6028	94.5733	7.69066
69.728	98.6028	94.5733	8.60622
69.5137	98.6028	94.5733	9.46074
69.2994	98.6028	94.5733	9.97955
69.0851	98.6028	94.5733	9.3997
68.8708	98.6028	94.5733	8.14844
68.6565	98.6028	94.5733	7.50755
68.4422	98.6028	94.5733	6.83615
68.228	98.6028	94.5733	6.31733
71.228	98.6028	94.359	7.81274
71.0137	98.6028	94.359	6.50044
70.7994	98.6028	94.359	7.96533
70.5851	98.6028	94.359	8.66726
70.3708	98.6028	94.359	7.81274
70.1565	98.6028	94.359	9.12503
69.9422	98.6028	94.359	8.48415
69.728	98.6028	94.359	11.6276
69.5137	98.6028	94.359	11.1087
69.2994	98.6028	94.359	9.064
69.0851	98.6028	94.359	8.02637
68.8708	98.6028	94.359	9.21659
68.6565	98.6028	94.359	8.75881
68.4422	98.6028	94.359	7.04978
68.228	98.6028	94.359	6.19526
71.228	98.6028	94.1448	8.20948
71.0137	98.6028	94.1448	7.04978
70.7994	98.6028	94.1448	6.65304
70.5851	98.6028	94.1448	6.592
70.3708	98.6028	94.1448	7.90429
70.1565	98.6028	94.1448	7.04978
69.9422	98.6028	94.1448	9.61333
69.728	98.6028	94.1448	10.1932
69.5137	98.6028	94.1448	10.5899
69.2994	98.6028	94.1448	9.52177
69.0851	98.6028	94.1448	9.21659
68.8708	98.6028	94.1448	9.3997
68.6565	98.6028	94.1448	7.90429
68.4422	98.6028	94.1448	6.19526
68.228	98.6028	94.1448	6.77511
71.228	98.6028	93.9305	7.17185
71.0137	98.6028	93.9305	7.29392
70.7994	98.6028	93.9305	6.95822
70.5851	98.6028	93.9305	7.69066
70.3708	98.6028	93.9305	8.66726
70.1565	98.6028	93.9305	6.95822
69.9422	98.6028	93.9305	8.36207
69.728	98.6028	93.9305	9.58281
69.5137	98.6028	93.9305	10.3153
69.2994	98.6028	93.9305	8.42311
69.0851	98.6028	93.9305	9.97955
68.8708	98.6028	93.9305	10.4678
68.6565	98.6028	93.9305	8.36207
68.4422	98.6028	93.9305	7.11081
68.228	98.6028	93.9305	6.04266
71.228	98.6028	93.7162	8.75881
71.0137	98.6028	93.7162	6.592
70.7994	98.6028	93.7162	7.17185
70.5851	98.6028	93.7162	7.35496
70.3708	98.6028	93.7162	8.14844
70.1565	98.6028	93.7162	6.83615
69.9422	98.6028	93.7162	7.23289
69.728	98.6028	93.7162	8.66726
69.5137	98.6028	93.7162	9.12503
69.2994	98.6028	93.7162	7.7517
69.0851	98.6028	93.7162	9.33866
68.8708	98.6028	93.7162	8.94192
68.6565	98.6028	93.7162	6.83615
68.4422	98.6028	93.7162	7.62963
68.228	98.6028	93.7162	6.19526
71.228	98.3885	96.7162	6.1037
71.0137	98.3885	96.7162	6.04266
70.7994	98.3885	96.7162	6.37837
70.5851	98.3885	96.7162	6.89718
70.3708	98.3885	96.7162	8.08741
70.1565	98.3885	96.7162	8.88089
69.9422	98.3885	96.7162	8.60622
69.728	98.3885	96.7162	7.81274
69.5137	98.3885	96.7162	7.81274
69.2994	98.3885	96.7162	8.08741
69.0851	98.3885	96.7162	7.11081
68.8708	98.3885	96.7162	7.96533
68.6565	98.3885	96.7162	7.17185
68.4422	98.3885	96.7162	6.98874
68.228	98.3885	96.7162	8.60622
71.228	98.3885	96.5019	6.592
71.0137	98.3885	96.5019	5.98163
70.7994	98.3885	96.5019	6.83615
70.5851	98.3885	96.5019	7.96533
70.3708	98.3885	96.5019	6.37837
70.1565	98.3885	96.5019	7.7517
69.9422	98.3885	96.5019	7.11081
69.728	98.3885	96.5019	7.11081
69.5137	98.3885	96.5019	7.35496
69.2994	98.3885	96.5019	7.62963
69.0851	98.3885	96.5019	8.30103
68.8708	98.3885	96.5019	9.3997
68.6565	98.3885	96.5019	8.72829
68.4422	98.3885	96.5019	8.20948
68.228	98.3885	96.5019	7.69066
71.228	98.3885	96.2876	7.96533
71.0137	98.3885	96.2876	7.81274
70.7994	98.3885	96.2876	7.04978
70.5851	98.3885	96.2876	6.592
70.3708	98.3885	96.2876	7.416
70.1565	98.3885	96.2876	6.19526
69.9422	98.3885	96.2876	6.04266
69.728	98.3885	96.2876	6.77511
69.5137	98.3885	96.2876	6.19526
69.2994	98.3885	96.2876	7.69066
69.0851	98.3885	96.2876	7.23289
68.8708	98.3885	96.2876	6.65304
68.6565	98.3885	96.2876	7.62963
68.4422	98.3885	96.2876	8.94192
68.228	98.3885	96.2876	7.62963
71.228	98.3885	96.0733	6.25629
71.0137	98.3885	96.0733	6.98874
70.7994	98.3885	96.0733	6.592
70.5851	98.3885	96.0733	6.98874
70.3708	98.3885	96.0733	6.25629
70.1565	98.3885	96.0733	6.65304
69.9422	98.3885	96.0733	6.77511
69.728	98.3885	96.0733	5.85955
69.5137	98.3885	96.0733	6.1037
69.2994	98.3885	96.0733	6.50044
69.0851	98.3885	96.0733	6.77511
68.8708	98.3885	96.0733	6.592
68.6565	98.3885	96.0733	8.42311
68.4422	98.3885	96.0733	6.77511
68.228	98.3885	96.0733	8.27052
71.228	98.3885	95.859	8.08741
71.0137	98.3885	95.859	8.20948
70.7994	98.3885	95.859	7.50755
70.5851	98.3885	95.859	6.592
70.3708	98.3885	95.859	6.65304
70.1565	98.3885	95.859	6.83615
69.9422	98.3885	95.859	7.96533
69.728	98.3885	95.859	7.50755
69.5137	98.3885	95.859	8.14844
69.2994	98.3885	95.859	6.37837
69.0851	98.3885	95.859	6.37837
68.8708	98.3885	95.859	5.92059
68.6565	98.3885	95.859	7.29392
68.4422	98.3885	95.859	7.23289
68.228	98.3885	95.859	7.62963
71.228	98.3885	95.6448	10.1321
71.0137	98.3885	95.6448	8.42311
70.7994	98.3885	95.6448	7.35496
70.5851	98.3885	95.6448	7.17185
70.3708	98.3885	95.6448	6.592
70.1565	98.3885	95.6448	7.90429
69.9422	98.3885	95.6448	6.89718
69.728	98.3885	95.6448	6.77511
69.5137	98.3885	95.6448	6.50044
69.2994	98.3885	95.6448	7.35496
69.0851	98.3885	95.6448	5.92059
68.8708	98.3885	95.6448	6.98874
68.6565	98.3885	95.6448	6.31733
68.4422	98.3885	95.6448	7.90429
68.228	98.3885	95.6448	7.35496
71.228	98.3885	95.4305	7.90429
71.0137	98.3885	95.4305	8.81985
70.7994	98.3885	95.4305	7.50755
70.5851	98.3885	95.4305	8.08741
70.3708	98.3885	95.4305	8.54518
70.1565	98.3885	95.4305	8.02637
69.9422	98.3885	95.4305	7.04978
69.728	98.3885	95.4305	7.69066
69.5137	98.3885	95.4305	6.04266
69.2994	98.3885	95.4305	6.89718
69.0851	98.3885	95.4305	6.83615
68.8708	98.3885	95.4305	7.56859
68.6565	98.3885	95.4305	6.25629
68.4422	98.3885	95.4305	7.90429
68.228	98.3885	95.4305	6.83615
71.228	98.3885	95.2162	7.23289
71.0137	98.3885	95.2162	8.48415
70.7994	98.3885	95.2162	7.50755
70.5851	98.3885	95.2162	7.416
70.3708	98.3885	95.2162	9.33866
70.1565	98.3885	95.2162	7.23289
69.9422	98.3885	95.2162	8.36207
69.728	98.3885	95.2162	8.66726
69.5137	98.3885	95.2162	9.58281
69.2994	98.3885	95.2162	8.88089
69.0851	98.3885	95.2162	7.69066
68.8708	98.3885	95.2162	9.12503
68.6565	98.3885	95.2162	6.37837
68.4422	98.3885	95.2162	7.29392
68.228	98.3885	95.2162	7.23289
71.228	98.3885	95.0019	8.48415
71.0137	98.3885	95.0019	8.42311
70.7994	98.3885	95.0019	7.50755
70.5851	98.3885	95.0019	8.66726
70.3708	98.3885	95.0019	8.81985
70.1565	98.3885	95.0019	8.08741
69.9422	98.3885	95.0019	10.5289
69.728	98.3885	95.0019	9.3997
69.5137	98.3885	95.0019	8.88089
69.2994	98.3885	95.0019	9.33866
69.0851	98.3885	95.0019	7.7517
68.8708	98.3885	95.0019	8.14844
68.6565	98.3885	95.0019	6.95822
68.4422	98.3885	95.0019	7.23289
68.228	98.3885	95.0019	6.77511
71.228	98.3885	94.7876	8.20948
71.0137	98.3885	94.7876	8.88089
70.7994	98.3885	94.7876	9.12503
70.5851	98.3885	94.7876	7.69066
70.3708	98.3885	94.7876	7.50755
70.1565	98.3885	94.7876	8.08741
69.9422	98.3885	94.7876	7.81274
69.728	98.3885	94.7876	9.33866
69.5137	98.3885	94.7876	9.00296
69.2994	98.3885	94.7876	10.1321
69.0851	98.3885	94.7876	9.52177
68.8708	98.3885	94.7876	9.00296
68.6565	98.3885	94.7876	6.89718
68.4422	98.3885	94.7876	7.7517
68.228	98.3885	94.7876	5.92059
71.228	98.3885	94.5733	8.08741
71.0137	98.3885	94.5733	6.592
70.7994	98.3885	94.5733	7.04978
70.5851	98.3885	94.5733	6.71407
70.3708	98.3885	94.5733	7.69066
70.1565	98.3885	94.5733	7.69066
69.9422	98.3885	94.5733	11.1698
69.728	98.3885	94.5733	8.36207
69.5137	98.3885	94.5733	9.00296
69.2994	98.3885	94.5733	9.97955
69.0851	98.3885	94.5733	8.81985
68.8708	98.3885	94.5733	8.02637
68.6565	98.3885	94.5733	6.89718
68.4422	98.3885	94.5733	7.17185
68.228	98.3885	94.5733	6.43941
71.228	98.3885	94.359	7.81274
71.0137	98.3885	94.359	7.04978
70.7994	98.3885	94.359	8.02637
70.5851	98.3885	94.359	8.02637
70.3708	98.3885	94.359	7.56859
70.1565	98.3885	94.359	9.33866
69.9422	98.3885	94.359	8.36207
69.728	98.3885	94.359	10.1932
69.5137	98.3885	94.359	10.8951
69.2994	98.3885	94.359	10.4373
69.0851	98.3885	94.359	10.3763
68.8708	98.3885	94.359	10.3153
68.6565	98.3885	94.359	7.23289
68.4422	98.3885	94.359	6.83615
68.228	98.3885	94.359	6.83615
71.228	98.3885	94.1448	6.65304
71.0137	98.3885	94.1448	6.77511
70.7994	98.3885	94.1448	7.35496
70.5851	98.3885	94.1448	8.66726
70.3708	98.3885	94.1448	8.60622
70.1565	98.3885	94.1448	7.7517
69.9422	98.3885	94.1448	11.2308
69.728	98.3885	94.1448	9.00296
69.5137	98.3885	94.1448	10.651
69.2994	98.3885	94.1448	10.651
69.0851	98.3885	94.1448	11.8412
68.8708	98.3885	94.1448	9.58281
68.6565	98.3885	94.1448	8.14844
68.4422	98.3885	94.1448	7.04978
68.228	98.3885	94.1448	6.50044
71.228	98.3885	93.9305	7.416
71.0137	98.3885	93.9305	6.83615
70.7994	98.3885	93.9305	6.83615
70.5851	98.3885	93.9305	6.04266
[truncated: 1,375 more rows]

## Sheet: Sup. Fig. 5
															10	18.3875	11.4881
															8	7.81459	1.40069
															6	3.87103	2.73269
															4	3.62432	0.885445
		video nr		voltage	distance (pixels)	distance (um)	pix/um	frame 0	frame 1	fps	time (seconds)	velocity (um/s)			2	1.46117	0.859083
				20	18.439	41.9068	0.44	172	302	8.8	14.7727	2.83677
				20	27.295	62.0341	0.44	132	228	8.8	10.9091	5.68646
				20	19.235	43.7159	0.44	95	166	8.8	8.06818	5.41831
				20	24.749	56.2477	0.44	108	139	8.8	3.52273	15.9671
				20	19.526	44.3773	0.44	150	182	8.8	3.63636	12.2037
				18	23.537	53.4932	0.44	94	165	8.8	8.06818	6.63014
				18	44.045	100.102	0.44	25	52	8.8	3.06818	32.6259
				18	25.02	56.8636	0.44	136	203	8.8	7.61364	7.46866
				18	51.478	59.8581	0.86	61	90	8.8	3.29545	18.1638
				18	38.834	45.1558	0.86	45	131	8.8	9.77273	4.62059
				10	74	86.0465	0.86	49	97	8.8	5.45455	15.7752
				10	76.903	89.4221	0.86	68	88	8.8	2.27273	39.3457
				10	74.813	86.9919	0.86	162	262	8.8	11.3636	7.65528
				10	62.769	72.9872	0.86	118	192	8.8	8.40909	8.67956
				10	102.083	118.701	0.86	301	352	8.8	5.79545	20.4818
				8	95.005	110.471	0.86	222	331	8.8	12.3864	8.91875
				8	45.607	53.0314	0.86	290	346	8.8	6.36364	8.3335
				8	44.553	51.8058	0.86	274	360	8.8	9.77273	5.30106
				8	83.217	96.764	0.86	292	385	8.8	10.5682	9.15616
				8	59.008	68.614	0.86	297	379	8.8	9.31818	7.36345
				6	31.694	36.8535	0.86	48	275	8.8	25.7955	1.42868
				6	55.317	64.3221	0.86	113	400	8.8	32.6136	1.97225
				6	95.012	110.479	0.86	248	388	8.8	15.9091	6.9444
				6	114.529	133.173	0.86	72	229	8.8	17.8409	7.46449
				6	37	43.0233	0.86	116	361	8.8	27.8409	1.54533
				4	73.171	85.0826	0.86	98	338	8.8	27.2727	3.11969
				4	31	36.0465	0.86	119	194	8.8	8.52273	4.22946
				4	65	75.5814	0.86	214	369	8.8	17.6136	4.29107
				4	50.09	58.2442	0.86	118	361	8.8	27.6136	2.10925
				4	69.219	80.4872	0.86	342	504	8.8	18.4091	4.37214
				2	40	46.5116	0.86	498	993	8.8	56.25	0.826873
				2	57.035	66.3198	0.86	468	971	8.8	57.1591	1.16027
				2	107.075	124.506	0.86	435	1075	8.8	72.7273	1.71195
				2	82.298	95.6953	0.86	201	481	8.8	31.8182	3.00757
				2	16.279	18.9291	0.86	389	667	8.8	31.5909	0.599194

## Sheet: Sup. Fig 6
																	averages	stds	distance piezo
																	2.76886	1.17039	15.29
																	4.12327	1.64706	10.14
	set-up	video	Voltage	freq (khz)	cluster size measure (pix)	pix/um	cluster size measure (um)	distance (pixels)	distance (um)	frame 0	frame final	total frames	seconds	velocity (um/s)			8.76141	5.35011	5.72
		1	2	490													32.2275	27.552	2.14
		2	2	490
		3	2	490
		4	2	490
	D	6	2	490	14.866	0.86	17.286	56.036	65.1581	850	1099	249	28.2955	2.30278
		6	2	490	17.117	0.86	19.9035	49	56.9767	694	1048	354	40.2273	1.41637
		7	2	490	19.105	0.86	22.2151	61.008	70.9395	432	560	128	14.5455	4.87709
		9	2	490	19.799	0.86	23.0221	47	54.6512	315	531	216	24.5455	2.22653
		9	2	490	14.767	0.86	17.1709	67.03	77.9419	623	850	227	25.7955	3.02153
	C	13	2	490	21.19	0.86	24.6395	72.111	83.85	894	1369	475	53.9773	1.55343
		14	2	490	20.248	0.86	23.5442	105.043	122.143	1184	1378	194	22.0455	5.54051
		14	2	490	20.616	0.86	23.9721	115.213	133.969	924	1149	225	25.5682	5.23966
		13	2	490	16.492	0.86	19.1767	72.007	83.7291	878	1143	265	30.1136	2.78044
		14	2	490	20.1	0.86	23.3721	172.073	200.085	973	1293	320	36.3636	5.50233
	B	20	2	490	20.616	0.86	23.9721	65.276	75.9023	993	1177	184	20.9091	3.63011
		20	2	490	20.616	0.86	23.9721	68.066	79.1465	1418	1639	221	25.1136	3.15154
		21	2	490	24.187	0.86	28.1244	113.534	132.016	150	251	101	11.4773	11.5024
		21	2	490	23.345	0.86	27.1453	68.593	79.7593	98	138	40	4.54545	17.547
		22	2	490	32.249	0.86	37.4988	93.536	108.763	58	178	120	13.6364	7.97594
		24	2	490	17.889	0.86	20.8012	62.801	73.0244	179	187	8	0.909091	80.3269
		24	2	490	19.209	0.86	22.336	94.048	109.358	182	205	23	2.61364	41.8414
		24	2	490	24.331	0.86	28.2919	98.412	114.433	169	208	39	4.43182	25.8207
	A	25	2	490	19.105	0.86	22.2151	139.359	162.045	537	1096	559	63.5227	2.55098
		26	2	490	21.213	0.86	24.6663	59.034	68.6442	138	195	57	6.47727	10.5977
							23.6663
							4.35236

## Sheet: Sup. Fig. 19
			sum of all vessels			Vessel diameters where we have seen inciient obstructions (pix)	um/pix	diameter in um	composite
				7	0.142857	14.109	0.3783	5.33743	92
			4	7	0.142857	7.401	0.498	3.6857	89
			5	6	0.166667	21.213	0.9397	19.9339	78
			3	10	0.1	12.134	0.7888	9.5713	76
			5	14	0.0714286	6.749	0.498	3.361	68
			5	12	0.0833333	8.544	0.3787	3.23561	47
			7	7	0.142857	13.683	0.3783	5.17628	44
			6	11	0.0909091	6	0.3783	2.2698	43
			4	11	0.0909091	6.263	0.3783	2.36929	43
			7	11	0.0909091	5.52	0.3783	2.08822	43
			7	11	0.0909091	9.737	0.3783	3.68351	43
			7	11	0.0909091	5.701	0.3783	2.15669	43
			4	5	0.2	5.64	0.3783	2.13361	42
			6	7	0.142857	9.1	0.3783	3.44253	13
			2		0	20.616	0.3783	7.79903	spot9

## Sheet: Sup. Fig. 20, 21, 22 
																							estimated volume per bubble um3			0.523599
			Comp	cluster size (pixel)	cluster size (um)	vessel diameter (pixels)	vessel diameter (um)	vessel crosssection (um2)	vessel image label	vessel type	cluster moves (1 or 0)	number of clusters moving	if same vessel:number of swarms	% of clusters moving	frames/s	um/pixel	number of bubbles per ul	number of bubbles per um^3	extrapolated blood flow (um/s)	video duration of clustering event (frames)	video duration (seconds)	total bubbles that appear in video in the vessel	cluster volume um3	estimated clustered bubbles	% clustered bubbles in video
			98	0	0	42.485	33.5632	884.739	1	vein	0		0		1.5	0.79	1.71233e+06	0.00171233	5645.42	141	94	803945	0	0	0
				13.342	10.5402	35.903	28.3634	631.838	2	vein	0	1	3	0.333333	1.5	0.79	1.71233e+06	0.00171233	4820.73	141	94	490268	613.116	1170.97	0.00325486
				9	7.11						0				1.5	0.79	1.71233e+06	0.00171233		141	94		188.195	359.425
				5.099	4.02821						1				1.5	0.79	1.71233e+06	0.00171233		141	94		34.2243	65.3637
				4.257	3.36303	8.459	6.68261	35.0737	3	capillary	0	0	1	0	1.5	0.79	1.71233e+06	0.00171233	1382.16	141	94	7802.9	19.9155	38.0358	0.00487457
				5.062	3.99898	11.63	9.1877	66.2985	4	venule	1	1	1	1	1.5	0.79	1.71233e+06	0.00171233	1779.47	141	94	18989.3	33.4847	63.9511	0.00336774
				0	0	27.83	21.9857	379.639	5	arteriole	0	0	0	0	1.5	0.79	1.71233e+06	0.00171233	3809.23	141	94	232768	0	0	0
			97	14.142	9.61656	71.449	48.5853	1853.96	1	vein	1	2	2	1	1.5	0.68	1.71233e+06	0.00171233	8027.93	115	76.6667	1.95388e+06	465.648	889.322	0.000616085
				10	6.8						1				1.5	0.68	1.71233e+06	0.00171233		115	76.6667		164.636	314.432
				6.801	4.62468	32.388	22.0238	380.957	2	venule	1	2	2	1	1.5	0.68	1.71233e+06	0.00171233	3815.28	115	76.6667	190808	51.7897	98.9111	0.000878077
				6.021	4.09428						1				1.5	0.68	1.71233e+06	0.00171233		115	76.6667		35.9361	68.6329
			96	6.403	4.35404	47.011	31.9675	802.614	1	vein	1	0	1	0	1.5	0.68	1.71233e+06	0.00171233	5392.34	148	98.6667	731209	43.2191	82.5424	0.000112885
				7.81	5.3108	55.714	37.8855	1127.29	2	vein	1	1	3	0.333333	1.5	0.68	1.71233e+06	0.00171233	6330.94	148	98.6667	1.20576e+06	78.4293	149.789	0.000582543
				9.055	6.1574						0				1.5	0.68	1.71233e+06	0.00171233		148	98.6667		122.234	233.449
				10.05	6.834						0				1.5	0.68	1.71233e+06	0.00171233		148	98.6667		167.118	319.172
				9.899	6.73132	76.026	51.6977	2099.09	3	vein	1	2	3	0.666667	1.5	0.68	1.71233e+06	0.00171233	8521.55	148	98.6667	3.0221e+06	159.698	305.001	0.000307445
				10.63	7.2284						0				1.5	0.68	1.71233e+06	0.00171233		148	98.6667		197.754	377.682
				9.22	6.2696						1				1.5	0.68	1.71233e+06	0.00171233		148	98.6667		129.038	246.445
				8.944	6.08192	19.416	13.2029	136.907	4	venule	1	1	2	0.5	1.5	0.68	1.71233e+06	0.00171233	2416.28	148	98.6667	55889.7	117.793	224.969	0.00820219
				9.055	6.1574						0				1.5	0.68	1.71233e+06	0.00171233		148	98.6667		122.234	233.449
			95	0	0	48.417	32.9236	851.341	1	artery	0	0	0	0	1.5	0.68	1.71233e+06	0.00171233	5543.98	108	72	581895	0	0	0
				8.189	5.56852	47.011	31.9675	802.614	2	vein	1	4	4	1	1.5	0.68	1.71233e+06	0.00171233	5392.34	108	72	533585	90.4103	172.671	0.0013678
				6.6	4.488						1				1.5	0.68	1.71233e+06	0.00171233		108	72		47.3323	90.3979
				8.097	5.50596						1				1.5	0.68	1.71233e+06	0.00171233		108	72		87.3973	166.916
				9.843	6.69324						1				1.5	0.68	1.71233e+06	0.00171233		108	72		157.003	299.854
				4.67	3.1756	35.401	24.0727	455.133	3	vein	1	1	2	0.5	1.5	0.68	1.71233e+06	0.00171233	4140.23	108	72	232318	16.7678	32.0241	0.000137846
				5.59							0				1.5	0.68	1.71233e+06	0.00171233		108	72		0	0
			85	18.868	17.7359	46.872	44.0597	1524.66	1	venule	1	1	7	0.142857	0.74	0.94	1.71233e+06	0.00171233	7310.17	179	241.892	4.61645e+06	2921.19	5579.06	0.00708436
				10.63	9.9922						0				0.74	0.94	1.71233e+06	0.00171233		179	241.892		522.375	997.662
				6.708	6.30552						0				0.74	0.94	1.71233e+06	0.00171233		179	241.892		131.269	250.705
				15	14.1						0				0.74	0.94	1.71233e+06	0.00171233		179	241.892		1467.76	2803.22
				12.649	11.8901						0				0.74	0.94	1.71233e+06	0.00171233		179	241.892		880.138	1680.94
				25.71	24.1674						0				0.74	0.94	1.71233e+06	0.00171233		179	241.892		7390.75	14115.3
				20.616	19.379						0				0.74	0.94	1.71233e+06	0.00171233		179	241.892		3810.62	7277.74
				0	0	91.022	85.5607	5749.61	2	vein	0	0	0	0	0.74	0.94	1.71233e+06	0.00171233	13892.2	179	241.892	3.3084e+07	0	0	0
				16.643	15.6444	73.593	69.1774	3758.54	3	vein	1	0	1	0	0.74	0.94	1.71233e+06	0.00171233	11293.8	179	241.892	1.7582e+07	2004.83	3828.94	0.000217776
				0	0	45.011	42.3103	1405.99	4	venule	0	0	0	0	0.74	0.94	1.71233e+06	0.00171233	7032.72	179	241.892	4.09557e+06	0	0	0
				17.088	16.0627	55.462	52.1343	2134.7	5	venule	1	2	4	0.5	0.74	0.94	1.71233e+06	0.00171233	8590.8	179	241.892	7.59589e+06	2169.98	4144.36	0.00180226
				17.889	16.8157						0				0.74	0.94	1.71233e+06	0.00171233		179	241.892		2489.66	4754.9
				14.56	13.6864						0				0.74	0.94	1.71233e+06	0.00171233		179	241.892		1342.35	2563.7
				13.892	13.0585						1				0.74	0.94	1.71233e+06	0.00171233		179	241.892		1165.94	2226.78
			84	67.357	21.5542	135.104	43.2333	1468	1	venule	0	2	7	0.285714	0.74	0.32	1.71233e+06	0.00171233	7179.1	100	135.135	2.43866e+06	5243.2	10013.8	0.0105086
				64.14	20.5248						0				0.74	0.32	1.71233e+06	0.00171233		100	135.135		4527.26	8646.43
				48.086	15.3875						1				0.74	0.32	1.71233e+06	0.00171233		100	135.135		1907.68	3643.39
				33.015	10.5648						0				0.74	0.32	1.71233e+06	0.00171233		100	135.135		617.423	1179.19
				15.652	5.00864						0				0.74	0.32	1.71233e+06	0.00171233		100	135.135		65.7897	125.649
				20.881	6.68192						0				0.74	0.32	1.71233e+06	0.00171233		100	135.135		156.208	298.335
				37.443	11.9818						1				0.74	0.32	1.71233e+06	0.00171233		100	135.135		900.659	1720.13
			83	19.533	18.361	40.871	38.4187	1159.25	1	venule	0	3	10	0.3	0.74	0.94	1.71233e+06	0.00171233	6415.51	300	405.405	5.16279e+06	3241.07	6190	0.00492991
				18.953	17.8158						0				0.74	0.94	1.71233e+06	0.00171233		300	405.405		2960.85	5654.8
				12.454	11.7068						1				0.74	0.94	1.71233e+06	0.00171233		300	405.405		840.057	1604.39
				13.333	12.533						1				0.74	0.94	1.71233e+06	0.00171233		300	405.405		1030.78	1968.64
				20.069	18.8649						1				0.74	0.94	1.71233e+06	0.00171233		300	405.405		3515.28	6713.68
				9.171	8.62074						0				0.74	0.94	1.71233e+06	0.00171233		300	405.405		335.453	640.669
				12.97	12.1918						0				0.74	0.94	1.71233e+06	0.00171233		300	405.405		948.86	1812.19
				6.872	6.45968						0				0.74	0.94	1.71233e+06	0.00171233		300	405.405		141.134	269.546
				6.872	6.45968						0				0.74	0.94	1.71233e+06	0.00171233		300	405.405		141.134	269.546
				7.341	6.90054						0				0.74	0.94	1.71233e+06	0.00171233		300	405.405		172.047	328.586
				17.951	16.8739	70.741	66.4965	3472.87	2	vein	0	0	3	0	0.74	0.94	1.71233e+06	0.00171233	10868.7	300	405.405	2.62024e+07	2515.64	4804.51	0.00165855
				16.808	15.7995						0				0.74	0.94	1.71233e+06	0.00171233		300	405.405		2065.05	3943.95
				34.702	32.6199						0				0.74	0.94	1.71233e+06	0.00171233		300	405.405		18173.8	34709.4
				10.446	9.81924	44.834	42.144	1394.96	3	venule	0	0	1	0	0.74	0.94	1.71233e+06	0.00171233	7006.33	300	405.405	6.78466e+06	495.715	946.746	0.000139542
				16	15.04	41.764	39.2582	1210.46	4	venule	0	0	11	0	0.74	0.94	1.71233e+06	0.00171233	6548.64	300	405.405	5.50273e+06	1781.32	3402.07	0.00582496
				10.817	10.168						0				0.74	0.94	1.71233e+06	0.00171233		300	405.405		550.431	1051.25
				22.472	21.1237						0				0.74	0.94	1.71233e+06	0.00171233		300	405.405		4935.23	9425.59
				10.77	10.1238						0				0.74	0.94	1.71233e+06	0.00171233		300	405.405		543.287	1037.6
				15.133	14.225						0				0.74	0.94	1.71233e+06	0.00171233		300	405.405		1507.15	2878.45
				9.434	8.86796						0				0.74	0.94	1.71233e+06	0.00171233		300	405.405		365.149	697.383
				18.358	17.2565						0				0.74	0.94	1.71233e+06	0.00171233		300	405.405		2690.66	5138.78
				8.944	8.40736						0				0.74	0.94	1.71233e+06	0.00171233		300	405.405		311.156	594.263
				12.207	11.4746						0				0.74	0.94	1.71233e+06	0.00171233		300	405.405		791.059	1510.81
				12.042	11.3195						0				0.74	0.94	1.71233e+06	0.00171233		300	405.405		759.413	1450.37
				18.028	16.9463						0				0.74	0.94	1.71233e+06	0.00171233		300	405.405		2548.15	4866.61					total clusters	moving
			81	12.166	11.436	35.941	33.7845	896.45	1	venule	1	1	1	1	0.74	0.94	1.71233e+06	0.00171233	5680.53	85	114.865	1.00159e+06	783.115	1495.64	0.0619426					2	4
				0	0	49.578	46.6033	1705.78	2	arteriole	0	0	0	0	0.74	0.94	1.71233e+06	0.00171233	7713.59	85	114.865	2.58794e+06	0	0	0.0256792					2	7
			80	17.088	16.0627	47.413	44.5682	1560.06	1	venule	0	0	15	0	0.74	0.94	1.71233e+06	0.00171233	7390.82	100	135.135	2.66802e+06	2169.98	4144.36	0.0419667					3	10
				17.117	16.09						0				0.74	0.94	1.71233e+06	0.00171233		100	135.135		2181.05	4165.49						0	3
				17.692	16.6305						0				0.74	0.94	1.71233e+06	0.00171233		100	135.135		2408.31	4599.54						0	1
				11.402	10.7179						0				0.74	0.94	1.71233e+06	0.00171233		100	135.135		644.652	1231.19						0	11
				24.597	23.1212						0				0.74	0.94	1.71233e+06	0.00171233		100	135.135		6471.85	12360.3						1	1
				25.318	23.7989						0				0.74	0.94	1.71233e+06	0.00171233		100	135.135		7057.82	13479.4						0	0
				24.597	23.1212						0				0.74	0.94	1.71233e+06	0.00171233		100	135.135		6471.85	12360.3						0	15
				16.279	15.3023						0				0.74	0.94	1.71233e+06	0.00171233		100	135.135		1876.14	3583.16						0	7
				17.72	16.6568						0				0.74	0.94	1.71233e+06	0.00171233		100	135.135		2419.77	4621.41						1	12
				19.235	18.0809						0				0.74	0.94	1.71233e+06	0.00171233		100	135.135		3094.99	5910.99						3	22
				8.062	7.57828						0				0.74	0.94	1.71233e+06	0.00171233		100	135.135		227.882	435.223						2	19
				13.601	12.7849						0				0.74	0.94	1.71233e+06	0.00171233		100	135.135		1094.19	2089.76						2	22
				23.854	22.4228						0				0.74	0.94	1.71233e+06	0.00171233		100	135.135		5902.91	11273.7						0	1
				30.594	28.7584						0				0.74	0.94	1.71233e+06	0.00171233		100	135.135		12453.5	23784.4						0	7
				21.213	19.9402						0				0.74	0.94	1.71233e+06	0.00171233		100	135.135		4151.34	7928.48						0	7
				10.355	9.7337	44.922	42.2267	1400.44	2	venule	0	0	7	0	0.74	0.94	1.71233e+06	0.00171233	7019.45	100	135.135	2.27469e+06	482.873	922.219	0.00666698					1	6
				13.744	12.9194						0				0.74	0.94	1.71233e+06	0.00171233		100	135.135		1129.07	2156.37						1	13
				8.333	7.83302						0				0.74	0.94	1.71233e+06	0.00171233		100	135.135		251.644	480.604						2	7
				10.77	10.1238						0				0.74	0.94	1.71233e+06	0.00171233		100	135.135		543.287	1037.6						5	16
				17.337	16.2968						0				0.74	0.94	1.71233e+06	0.00171233		100	135.135		2266.23	4328.18						3	10
				13.4	12.596						0				0.74	0.94	1.71233e+06	0.00171233		100	135.135		1046.4	1998.47						5	25
				17.221	16.1877						0				0.74	0.94	1.71233e+06	0.00171233		100	135.135		2221.04	4241.88						4	14
				14.142	13.2935	30.364	28.5422	639.828	3	venule	0	1	12	0.0833333	0.74	0.94	1.71233e+06	0.00171233	4849.09	100	135.135	717925	1230.03	2349.18	0.00649059
				8.602	8.08588						0				0.74	0.94	1.71233e+06	0.00171233		100	135.135		276.809	528.667
				7.032	6.61008						0				0.74	0.94	1.71233e+06	0.00171233		100	135.135		151.223	288.815
				4.333	4.07302						0				0.74	0.94	1.71233e+06	0.00171233		100	135.135		35.3792	67.5693
				5.175	4.8645						0				0.74	0.94	1.71233e+06	0.00171233		100	135.135		60.2717	115.11
				6.146	5.77724						0				0.74	0.94	1.71233e+06	0.00171233		100	135.135		100.962	192.824
				4.738	4.45372						0				0.74	0.94	1.71233e+06	0.00171233		100	135.135		46.2559	88.3423
				4.667	4.38698						0				0.74	0.94	1.71233e+06	0.00171233		100	135.135		44.2075	84.43
				6.708	6.30552						0				0.74	0.94	1.71233e+06	0.00171233		100	135.135		131.269	250.705
				5.667	5.32698						0				0.74	0.94	1.71233e+06	0.00171233		100	135.135		79.1483	151.162
				4.534	4.26196						0				0.74	0.94	1.71233e+06	0.00171233		100	135.135		40.5347	77.4155
				8.245	7.7503						1				0.74	0.94	1.71233e+06	0.00171233		100	135.135		243.755	465.538
				49.406	46.4416	61.4	57.716	2616.27	4	vein	0	3	22	0.136364	0.74	0.94	1.71233e+06	0.00171233	9476.06	100	135.135	5.73674e+06	52447.1	100167	0.0421947
				22.361	21.0193						1				0.74	0.94	1.71233e+06	0.00171233		100	135.135		4862.46	9286.61
				16.401	15.4169						1				0.74	0.94	1.71233e+06	0.00171233		100	135.135		1918.64	3664.33
				16.492	15.5025						0				0.74	0.94	1.71233e+06	0.00171233		100	135.135		1950.75	3725.66
				22.204	20.8718						0				0.74	0.94	1.71233e+06	0.00171233		100	135.135		4760.76	9092.37
				18.439	17.3327						0				0.74	0.94	1.71233e+06	0.00171233		100	135.135		2726.43	5207.1
				13.038	12.2557						0				0.74	0.94	1.71233e+06	0.00171233		100	135.135		963.863	1840.84
				14.036	13.1938						0				0.74	0.94	1.71233e+06	0.00171233		100	135.135		1202.58	2296.75
				24.698	23.2161						0				0.74	0.94	1.71233e+06	0.00171233		100	135.135		6551.9	12513.2
				23.431	22.0251						0				0.74	0.94	1.71233e+06	0.00171233		100	135.135		5594.41	10684.5
				16.031	15.0691						0				0.74	0.94	1.71233e+06	0.00171233		100	135.135		1791.69	3421.88
				13.928	13.0923						0				0.74	0.94	1.71233e+06	0.00171233		100	135.135		1175.03	2244.14
				17	15.98						0				0.74	0.94	1.71233e+06	0.00171233		100	135.135		2136.63	4080.66
				23.022	21.6407						0				0.74	0.94	1.71233e+06	0.00171233		100	135.135		5306.54	10134.7
				13.601	12.7849						0				0.74	0.94	1.71233e+06	0.00171233		100	135.135		1094.19	2089.76
				18.974	17.8356						0				0.74	0.94	1.71233e+06	0.00171233		100	135.135		2970.7	5673.62
				23.409	22.0045						0				0.74	0.94	1.71233e+06	0.00171233		100	135.135		5578.67	10654.5
				17.088	16.0627						0				0.74	0.94	1.71233e+06	0.00171233		100	135.135		2169.98	4144.36
				28.32	26.6208						0				0.74	0.94	1.71233e+06	0.00171233		100	135.135		9877.84	18865.3
				18.439	17.3327						0				0.74	0.94	1.71233e+06	0.00171233		100	135.135		2726.43	5207.1
				19.235	18.0809						0				0.74	0.94	1.71233e+06	0.00171233		100	135.135		3094.99	5910.99
				23.77	22.3438						1				0.74	0.94	1.71233e+06	0.00171233		100	135.135		5840.76	11155
				11.705	11.0027	33.242	31.2475	766.867	5	venule	0	2	19	0.105263	0.74	0.94	1.71233e+06	0.00171233	5278.15	100	135.135	936606	697.423	1331.98	0.192541
				12.166	11.436						0				0.74	0.94	1.71233e+06	0.00171233		100	135.135		783.115	1495.64
				15.033	14.131						0				0.74	0.94	1.71233e+06	0.00171233		100	135.135		1477.47	2821.76
				17	15.98						0				0.74	0.94	1.71233e+06	0.00171233		100	135.135		2136.63	4080.66
				21.19	19.9186						1				0.74	0.94	1.71233e+06	0.00171233		100	135.135		4137.85	7902.72
				20.248	19.0331						0				0.74	0.94	1.71233e+06	0.00171233		100	135.135		3610.18	6894.93
				17	15.98						0				0.74	0.94	1.71233e+06	0.00171233		100	135.135		2136.63	4080.66
				21.19	19.9186						0				0.74	0.94	1.71233e+06	0.00171233		100	135.135		4137.85	7902.72
				20.518	19.2869						0				0.74	0.94	1.71233e+06	0.00171233		100	135.135		3756.53	7174.45
				25.298	23.7801						0				0.74	0.94	1.71233e+06	0.00171233		100	135.135		7041.1	13447.5
				19.416	18.251						0				0.74	0.94	1.71233e+06	0.00171233		100	135.135		3183.18	6079.43
				18.111	17.0243						0				0.74	0.94	1.71233e+06	0.00171233		100	135.135		2583.51	4934.13
				36.014	33.8532						1				0.74	0.94	1.71233e+06	0.00171233		100	135.135		20314	38797
				12.042	11.3195						0				0.74	0.94	1.71233e+06	0.00171233		100	135.135		759.413	1450.37
				21.378	20.0953						0				0.74	0.94	1.71233e+06	0.00171233		100	135.135		4248.97	8114.93
				39.294	36.9364						0				0.74	0.94	1.71233e+06	0.00171233		100	135.135		26385.2	50392.1
				12.53	11.7782						0				0.74	0.94	1.71233e+06	0.00171233		100	135.135		855.53	1633.94
				19.026	17.8844						0				0.74	0.94	1.71233e+06	0.00171233		100	135.135		2995.19	5720.4
				19.416	18.251						0				0.74	0.94	1.71233e+06	0.00171233		100	135.135		3183.18	6079.43
				26.42	24.8348	43.186	40.5948	1294.29	6	venule	0	2	22	0.0909091	0.74	0.94	1.71233e+06	0.00171233	6760.64	100	135.135	2.02477e+06	8020.12	15317.3	0.111294
				10.44	9.8136						0				0.74	0.94	1.71233e+06	0.00171233		100	135.135		494.862	945.116
				11.314	10.6352						0				0.74	0.94	1.71233e+06	0.00171233		100	135.135		629.841	1202.91
				21.84	20.5296						0				0.74	0.94	1.71233e+06	0.00171233		100	135.135		4530.44	8652.5
				9.925	9.3295						1				0.74	0.94	1.71233e+06	0.00171233		100	135.135		425.181	812.036
				33.526	31.5144						0				0.74	0.94	1.71233e+06	0.00171233		100	135.135		16388.1	31298.9
				15.66	14.7204						0				0.74	0.94	1.71233e+06	0.00171233		100	135.135		1670.16	3189.77
				28.218	26.5249						0				0.74	0.94	1.71233e+06	0.00171233		100	135.135		9771.49	18662.2
				26.196	24.6242						0				0.74	0.94	1.71233e+06	0.00171233		100	135.135		7817.85	14931
				21.506	20.2156						0				0.74	0.94	1.71233e+06	0.00171233		100	135.135		4325.75	8261.57
				26.575	24.9805						0				0.74	0.94	1.71233e+06	0.00171233		100	135.135		8162.1	15588.5
				13.038	12.2557						0				0.74	0.94	1.71233e+06	0.00171233		100	135.135		963.863	1840.84
				20.7	19.458						1				0.74	0.94	1.71233e+06	0.00171233		100	135.135		3857.39	7367.07
				25.224	23.7106						0				0.74	0.94	1.71233e+06	0.00171233		100	135.135		6979.5	13329.9
				27.166	25.536						0				0.74	0.94	1.71233e+06	0.00171233		100	135.135		8718.85	16651.8
				26.387	24.8038						0				0.74	0.94	1.71233e+06	0.00171233		100	135.135		7990.1	15260
				14.705	13.8227						0				0.74	0.94	1.71233e+06	0.00171233		100	135.135		1382.86	2641.06
				21.662	20.3623						0				0.74	0.94	1.71233e+06	0.00171233		100	135.135		4420.57	8442.66
				9.849	9.25806						0				0.74	0.94	1.71233e+06	0.00171233		100	135.135		415.488	793.524
				8.544	8.03136						0				0.74	0.94	1.71233e+06	0.00171233		100	135.135		271.248	518.045
				15.008	14.1075						0				0.74	0.94	1.71233e+06	0.00171233		100	135.135		1470.11	2807.71
				18.527	17.4154						0				0.74	0.94	1.71233e+06	0.00171233		100	135.135		2765.65	5282.01
			79	33.615	31.5981	62.241	58.5065	2688.43	1	venule	0	0	1	0	0.74	0.94	1.71233e+06	0.00171233	9601.44	105	141.892	6.27162e+06	16518.9	31548.8	0.00503041
				9.849	9.25806	39.825	37.4355	1100.67	2	venule	0	0	7	0	0.74	0.94	1.71233e+06	0.00171233	6259.57	105	141.892	1.67397e+06	415.488	793.524	0.0235126
				10.77	10.1238						0				0.74	0.94	1.71233e+06	0.00171233		105	141.892		543.287	1037.6
				17	15.98						0				0.74	0.94	1.71233e+06	0.00171233		105	141.892		2136.63	4080.66
				26.476	24.8874						0				0.74	0.94	1.71233e+06	0.00171233		105	141.892		8071.22	15414.9
				17	15.98						0				0.74	0.94	1.71233e+06	0.00171233		105	141.892		2136.63	4080.66
				20.591	19.3555						0				0.74	0.94	1.71233e+06	0.00171233		105	141.892		3796.77	7251.3
				20.056	18.8526						0				0.74	0.94	1.71233e+06	0.00171233		105	141.892		3508.45	6700.64
				11.402	10.7179	44.102	41.4559	1349.78	3	venule	0	0	7	0	0.74	0.94	1.71233e+06	0.00171233	6897.2	105	141.892	2.26193e+06	644.652	1231.19	0.0164854
				12.042	11.3195						0				0.74	0.94	1.71233e+06	0.00171233		105	141.892		759.413	1450.37
				16.492	15.5025						0				0.74	0.94	1.71233e+06	0.00171233		105	141.892		1950.75	3725.66
				17.464	16.4162						0				0.74	0.94	1.71233e+06	0.00171233		105	141.892		2316.4	4424
				21.84	20.5296						0				0.74	0.94	1.71233e+06	0.00171233		105	141.892		4530.44	8652.5
				22.825	21.4555						0				0.74	0.94	1.71233e+06	0.00171233		105	141.892		5171.48	9876.79
				21.213	19.9402						0				0.74	0.94	1.71233e+06	0.00171233		105	141.892		4151.34	7928.48
				19.144	17.9954	49.477	46.5084	1698.84	4	venule	1	1	6	0.166667	0.74	0.94	1.71233e+06	0.00171233	7698.53	105	141.892	3.17764e+06	3051.27	5827.49	0.00997346
				16.643	15.6444						0				0.74	0.94	1.71233e+06	0.00171233		105	141.892		2004.83	3828.94
				12.53	11.7782						0				0.74	0.94	1.71233e+06	0.00171233		105	141.892		855.53	1633.94
				13.454	12.6468						0				0.74	0.94	1.71233e+06	0.00171233		105	141.892		1059.1	2022.73
				22.204	20.8718						0				0.74	0.94	1.71233e+06	0.00171233		105	141.892		4760.76	9092.37
				22.361	21.0193						0				0.74	0.94	1.71233e+06	0.00171233		105	141.892		4862.46	9286.61
				14	13.16	34.854	32.7628	843.045	5	venule	0	1	13	0.0769231	0.74	0.94	1.71233e+06	0.00171233	5518.47	105	141.892	1.13035e+06	1193.35	2279.12	0.0678747
				17.029	16.0073						0				0.74	0.94	1.71233e+06	0.00171233		105	141.892		2147.58	4101.58
				34.986	32.8868						0				0.74	0.94	1.71233e+06	0.00171233		105	141.892		18623.7	35568.6
				18.028	16.9463						1				0.74	0.94	1.71233e+06	0.00171233		105	141.892		2548.15	4866.61
				21.932	20.6161						0				0.74	0.94	1.71233e+06	0.00171233		105	141.892		4587.93	8762.3
				13.601	12.7849						0				0.74	0.94	1.71233e+06	0.00171233		105	141.892		1094.19	2089.76
				17.117	16.09						1				0.74	0.94	1.71233e+06	0.00171233		105	141.892		2181.05	4165.49
				16.492	15.5025						0				0.74	0.94	1.71233e+06	0.00171233		105	141.892		1950.75	3725.66
				13.601	12.7849						0				0.74	0.94	1.71233e+06	0.00171233		105	141.892		1094.19	2089.76
				12.042	11.3195						0				0.74	0.94	1.71233e+06	0.00171233		105	141.892		759.413	1450.37
				13.928	13.0923						0				0.74	0.94	1.71233e+06	0.00171233		105	141.892		1175.03	2244.14
				17.088	16.0627						0				0.74	0.94	1.71233e+06	0.00171233		105	141.892		2169.98	4144.36
				11.413	10.7282						0				0.74	0.94	1.71233e+06	0.00171233		105	141.892		646.52	1234.76
				15.914	14.9592	38.419	36.1139	1024.32	6	venule	0	2	7	0.285714	0.74	0.94	1.71233e+06	0.00171233	6049.96	105	141.892	1.50569e+06	1752.75	3347.51	0.0091301
				7.517	7.06598						0				0.74	0.94	1.71233e+06	0.00171233		105	141.892		184.721	352.791
				9.618	9.04092						0				0.74	0.94	1.71233e+06	0.00171233		105	141.892		386.934	738.989
				9.605	9.0287						0				0.74	0.94	1.71233e+06	0.00171233		105	141.892		385.367	735.996
				13.601	12.7849						0				0.74	0.94	1.71233e+06	0.00171233		105	141.892		1094.19	2089.76
				17.066	16.042						1				0.74	0.94	1.71233e+06	0.00171233		105	141.892		2161.61	4128.37
				14.151	13.3019						1				0.74	0.94	1.71233e+06	0.00171233		105	141.892		1232.38	2353.67
			78	14.318	13.4589	72.111	67.7843	3608.68	1	vein	0	5	16	0.3125	0.74	0.94	1.71233e+06	0.00171233	11072.9	219	295.946	2.02493e+07	1276.52	2437.98	0.00591765
				20	18.8						0				0.74	0.94	1.71233e+06	0.00171233		219	295.946		3479.14	6644.67
				29.428	27.6623						0				0.74	0.94	1.71233e+06	0.00171233		219	295.946		11083.2	21167.3
				20.1	18.894						0				0.74	0.94	1.71233e+06	0.00171233		219	295.946		3531.59	6744.84
				19.723	18.5396						0				0.74	0.94	1.71233e+06	0.00171233		219	295.946		3336.58	6372.39
				23.601	22.1849						0				0.74	0.94	1.71233e+06	0.00171233		219	295.946		5717.07	10918.8
				17.889	16.8157						0				0.74	0.94	1.71233e+06	0.00171233		219	295.946		2489.66	4754.9
				14.56	13.6864						1				0.74	0.94	1.71233e+06	0.00171233		219	295.946		1342.35	2563.7
				13.416	12.611						1				0.74	0.94	1.71233e+06	0.00171233		219	295.946		1050.15	2005.64
				10	9.4						1				0.74	0.94	1.71233e+06	0.00171233		219	295.946		434.893	830.584
				10.77	10.1238						1				0.74	0.94	1.71233e+06	0.00171233		219	295.946		543.287	1037.6
				33.541	31.5285						0				0.74	0.94	1.71233e+06	0.00171233		219	295.946		16410.1	31340.9
				12.042	11.3195						0				0.74	0.94	1.71233e+06	0.00171233		219	295.946		759.413	1450.37
				17.692	16.6305						0				0.74	0.94	1.71233e+06	0.00171233		219	295.946		2408.31	4599.54
				24.839	23.3487						1				0.74	0.94	1.71233e+06	0.00171233		219	295.946		6664.76	12728.8
				17.205	16.1727						0				0.74	0.94	1.71233e+06	0.00171233		219	295.946		2214.86	4230.07
				13.038	12.2557	75.822	71.2727	3989.66	2	vein	1	3	10	0.3	0.74	0.94	1.71233e+06	0.00171233	11626.1	219	295.946	2.35056e+07	963.863	1840.84	0.00195006
				10.44	9.8136						0				0.74	0.94	1.71233e+06	0.00171233		219	295.946		494.862	945.116
				14.142	13.2935						0				0.74	0.94	1.71233e+06	0.00171233		219	295.946		1230.03	2349.18
				17.205	16.1727						0				0.74	0.94	1.71233e+06	0.00171233		219	295.946		2214.86	4230.07
				20.224	19.0106						1				0.74	0.94	1.71233e+06	0.00171233		219	295.946		3597.36	6870.44
				20.616	19.379						0				0.74	0.94	1.71233e+06	0.00171233		219	295.946		3810.62	7277.74
				18.974	17.8356						0				0.74	0.94	1.71233e+06	0.00171233		219	295.946		2970.7	5673.62
				17.464	16.4162						0				0.74	0.94	1.71233e+06	0.00171233		219	295.946		2316.4	4424
				12.369	11.6269						1				0.74	0.94	1.71233e+06	0.00171233		219	295.946		822.974	1571.76
				23.409	22.0045						0				0.74	0.94	1.71233e+06	0.00171233		219	295.946		5578.67	10654.5
				15.811	14.8623	46.174	43.4036	1479.59	3	venule	0	5	25	0.2	0.74	0.94	1.71233e+06	0.00171233	7206.1	219	295.946	5.40307e+06	1718.94	3282.93	0.0279521
				24.021	22.5797						0				0.74	0.94	1.71233e+06	0.00171233		219	295.946		6027.75	11512.2
				12.649	11.8901						0				0.74	0.94	1.71233e+06	0.00171233		219	295.946		880.138	1680.94
				25.632	24.0941						0				0.74	0.94	1.71233e+06	0.00171233		219	295.946		7323.69	13987.2
				7.211	6.77834						1				0.74	0.94	1.71233e+06	0.00171233		219	295.946		163.068	311.437
				35.341	33.2205						0				0.74	0.94	1.71233e+06	0.00171233		219	295.946		19196.4	36662.3
				13.892	13.0585						0				0.74	0.94	1.71233e+06	0.00171233		219	295.946		1165.94	2226.78
				11.18	10.5092						1				0.74	0.94	1.71233e+06	0.00171233		219	295.946		607.726	1160.67
				16.553	15.5598						0				0.74	0.94	1.71233e+06	0.00171233		219	295.946		1972.48	3767.16
				22.361	21.0193						0				0.74	0.94	1.71233e+06	0.00171233		219	295.946		4862.46	9286.61
				15.62	14.6828						0				0.74	0.94	1.71233e+06	0.00171233		219	295.946		1657.39	3165.39
				17.692	16.6305						1				0.74	0.94	1.71233e+06	0.00171233		219	295.946		2408.31	4599.54
				15	14.1						0				0.74	0.94	1.71233e+06	0.00171233		219	295.946		1467.76	2803.22
				24.739	23.2547						0				0.74	0.94	1.71233e+06	0.00171233		219	295.946		6584.59	12575.6
				17.464	16.4162						0				0.74	0.94	1.71233e+06	0.00171233		219	295.946		2316.4	4424
				24.083	22.638						0				0.74	0.94	1.71233e+06	0.00171233		219	295.946		6074.55	11601.5
				11.045	10.3823						0				0.74	0.94	1.71233e+06	0.00171233		219	295.946		585.975	1119.13
				13.601	12.7849						0				0.74	0.94	1.71233e+06	0.00171233		219	295.946		1094.19	2089.76
				18.358	17.2565						0				0.74	0.94	1.71233e+06	0.00171233		219	295.946		2690.66	5138.78
				12.806	12.0376						1				0.74	0.94	1.71233e+06	0.00171233		219	295.946		913.319	1744.31
				19.698	18.5161						0				0.74	0.94	1.71233e+06	0.00171233		219	295.946		3323.9	6348.19
				14.142	13.2935						0				0.74	0.94	1.71233e+06	0.00171233		219	295.946		1230.03	2349.18
				18.439	17.3327						1				0.74	0.94	1.71233e+06	0.00171233		219	295.946		2726.43	5207.1
				14.142	13.2935						0				0.74	0.94	1.71233e+06	0.00171233		219	295.946		1230.03	2349.18
				12.53	11.7782						0				0.74	0.94	1.71233e+06	0.00171233		219	295.946		855.53	1633.94
				14.08	13.2352	38.736	36.4118	1041.3	4	venule	0	4	14	0.285714	0.74	0.94	1.71233e+06	0.00171233	6097.22	219	295.946	3.21741e+06	1213.92	2318.42	0.0203643
				11.413	10.7282						0				0.74	0.94	1.71233e+06	0.00171233		219	295.946		646.52	1234.76
				10.966	10.308						0				0.74	0.94	1.71233e+06	0.00171233		219	295.946		573.491	1095.29
				11.424	10.7386						0				0.74	0.94	1.71233e+06	0.00171233		219	295.946		648.391	1238.33
				28.04	26.3576						1				0.74	0.94	1.71233e+06	0.00171233		219	295.946		9587.74	18311.2
				14.705	13.8227						1				0.74	0.94	1.71233e+06	0.00171233		219	295.946		1382.86	2641.06
				13.892	13.0585						0				0.74	0.94	1.71233e+06	0.00171233		219	295.946		1165.94	2226.78
				11.885	11.1719						0				0.74	0.94	1.71233e+06	0.00171233		219	295.946		730.096	1394.38
				17.564	16.5102						1				0.74	0.94	1.71233e+06	0.00171233		219	295.946		2356.42	4500.43
				20.887	19.6338						0				0.74	0.94	1.71233e+06	0.00171233		219	295.946		3962.88	7568.53
				5.831	5.48114						0				0.74	0.94	1.71233e+06	0.00171233		219	295.946		86.2207	164.669
				17.117	16.09						1				0.74	0.94	1.71233e+06	0.00171233		219	295.946		2181.05	4165.49
				15.182	14.2711						0				0.74	0.94	1.71233e+06	0.00171233		219	295.946		1521.84	2906.5
				26.669	25.0689						0				0.74	0.94	1.71233e+06	0.00171233		219	295.946		8249.02	15754.5
							100												16182.3
												24
							28.5422

[truncated: 1 more sheets: Sup. Fig. 26]
